# Supplementary material for: 1,8,16,23-Tetra­kis(2-cyano­benz­yl)bis-p-xylylbis-m-xylyldiamine
Source: Acta Crystallogr Sect E Struct Rep Online. 2008 Oct 18;64(Pt 11):o2142. doi: 10.1107/S1600536808033473 (PMC2959753; doi:10.1107/S1600536808033473)
Supplement: Supplementary file 1 [file e-64-o2142-sup1.cif]

##############################################################################
###                                                                        ###
###        Electronic paper (Acta Crystallographica Section E)             ###
###                                                                        ###
##############################################################################
#                                                                            #
# This CIF contains the data in a paper accepted for publication in Acta     #
# Crystallographica Section E. It conforms to the requirements of Notes      #
# for Authors for Section E, and has been peer reviewed under the auspices   #
# of the IUCr Commission on Journals.                                        #
#                                                                            #
# Full details of the Crystallographic Information File format               #
# are given in the paper "The Crystallographic Information File (CIF):       #
# a New Standard Archive File for Crystallography" by S. R. Hall, F. H.      #
# Allen and I. D. Brown [Acta Cryst. (1991), A47, 655-685].                  #
#                                                                            #
# The current version of the core CIF dictionary is obtainable from          #
# ftp://ftp.iucr.org/pub/cif_core.dic. The current version number is 2.4.    #
#                                                                            #
# Software is freely available for graphical display of the structure(s) in  #
# this CIF.  For information consult the CIF home page http://www.iucr.org/  #
# cif/home.html                                                              #
#                                                                            #
# This file may be used for bona fide research purposes within the           #
# scientific community so long as proper attribution is given to the journal # 
# article from which it was obtained.                                        #
#                                                                            #
##############################################################################
                                             
data_global
_audit_creation_method     'SHELXL97'
_journal_date_recd_electronic     2008-09-17
_journal_date_accepted     2008-10-15
_journal_name_full     'Acta Crystallographica, Section E'
_journal_year     2008
_journal_volume     64
_journal_issue     11
_journal_page_first     o2142
_journal_page_last     o2142
_journal_paper_category     QO
_journal_coeditor_code     TK2307
_publ_contact_author_name     'Jian-Fang Ma'
_publ_contact_author_address
;
Department of Chemistry
Northeast Normal University
Changchun 130024
People's Republic of China
;
_publ_contact_author_email     majf247nenu@yahoo.com.cn
_publ_contact_author_fax     +86-431-85098620
_publ_contact_author_phone     +86-431-85098620
_publ_section_title
;
1,8,16,23-Tetrakis(2-cyanobenzyl)bis-<i>p</i>-xylylbis-<i>m</i>-xylyldiamine
;
loop_
    _publ_author_name
    _publ_author_footnote
    _publ_author_address
    'Bai, Hong-Ye' .
;
Department of Chemistry
Northeast Normal University
Changchun 130024
People's Republic of China
;
    'Wu, Hua' .
;
Department of Chemistry
Northeast Normal University
Changchun 130024
People's Republic of China
;
    'Ma, Jian-Fang' .
;
Department of Chemistry
Northeast Normal University
Changchun 130024
People's Republic of China
;
data_I
_audit_creation_method     SHELXL-97
_chemical_name_systematic
;
2,2',2'',2'''-[3,7,11,15-tetraaza-1(1,4),5(1,3),9(1,4),13(1,3)-
tetrabenzenacyclohexadecaphane-3,7,11,15-
tetrayltetramethylene]tetrabenzonitrile
;
_chemical_name_common
;
1,8,16,23-Tetrakis(2-cyanobenzyl)bis-<i>p</i>-xylylbis-<i>m</i>-xylyldiamine
;
_chemical_formula_moiety     'C64 H56 N8'
_chemical_formula_sum     'C64 H56 N8'
_chemical_formula_iupac     'C64 H56 N8'
_chemical_formula_weight     937.17
_chemical_melting_point     ?
_symmetry_cell_setting     triclinic
_symmetry_space_group_name_H-M     'P -1'
_symmetry_space_group_name_hall     '-P 1'
loop_
    _symmetry_equiv_pos_as_xyz
    'x, y, z'
    '-x, -y, -z'
_cell_length_a     9.084(5)
_cell_length_b     10.999(8)
_cell_length_c     14.160(8)
_cell_angle_alpha     73.26(2)
_cell_angle_beta     73.012(19)
_cell_angle_gamma     83.40(2)
_cell_volume     1295.0(14)
_cell_formula_units_Z     1
_cell_measurement_reflns_used     ?
_cell_measurement_theta_min     ?
_cell_measurement_theta_max     ?
_cell_measurement_temperature     293(2)
_exptl_crystal_description     block
_exptl_crystal_colour     colorless
_exptl_crystal_size_max     0.21
_exptl_crystal_size_mid     0.19
_exptl_crystal_size_min     0.17
_exptl_crystal_density_diffrn     1.202
_exptl_crystal_density_meas     ?
_exptl_crystal_density_method     'not measured'
_exptl_crystal_F_000     496
_exptl_absorpt_coefficient_mu     0.072
_exptl_absorpt_correction_type     multi-scan
_exptl_absorpt_process_details     '(ABSCOR; Higashi, 1995)'
_exptl_absorpt_correction_T_min     0.975
_exptl_absorpt_correction_T_max     0.983
_exptl_special_details
;
;
_diffrn_ambient_temperature     293(2)
_diffrn_radiation_type     MoK\a
_diffrn_radiation_wavelength     0.71069
_diffrn_radiation_source     'fine-focus sealed tube'
_diffrn_radiation_monochromator     graphite
_diffrn_measurement_device_type     'Rigaku R-AXIS RAPID'
_diffrn_measurement_method     \w
_diffrn_detector_area_resol_mean     10.0
_diffrn_reflns_number     12846
_diffrn_reflns_av_R_equivalents     0.045
_diffrn_reflns_av_sigmaI/netI     0.070
_diffrn_reflns_theta_min     3.0
_diffrn_reflns_theta_max     27.5
_diffrn_reflns_theta_full     25.0
_diffrn_measured_fraction_theta_max     0.987
_diffrn_measured_fraction_theta_full     0.998
_diffrn_reflns_limit_h_min     -10
_diffrn_reflns_limit_h_max     11
_diffrn_reflns_limit_k_min     -14
_diffrn_reflns_limit_k_max     14
_diffrn_reflns_limit_l_min     -17
_diffrn_reflns_limit_l_max     18
_diffrn_standards_number     ?
_diffrn_standards_interval_count     ?
_diffrn_standards_interval_time     ?
_diffrn_standards_decay_%     ?
_refine_special_details
;
Refinement of <i>F</i>^2^ against ALL reflections. The weighted <i>R</i>-factor
<i>wR</i> and goodness of fit <i>S</i> are based on <i>F</i>^2^, conventional
<i>R</i>-factors <i>R</i> are based on <i>F</i>, with <i>F</i> set to zero for
negative <i>F</i>^2^. The threshold expression of <i>F</i>^2^ >
\s(<i>F</i>^2^) is used only for calculating <i>R</i>-factors(gt) <i>etc</i>.
and is not relevant to the choice of reflections for refinement.
<i>R</i>-factors based on <i>F</i>^2^ are statistically about twice as large
as those based on <i>F</i>, and <i>R</i>- factors based on ALL data will be
even larger.
;
_reflns_number_total     5868
_reflns_number_gt     2846
_reflns_threshold_expression     I>2\s(I)
_refine_ls_structure_factor_coef     Fsqd
_refine_ls_matrix_type     full
_refine_ls_R_factor_all     0.152
_refine_ls_R_factor_gt     0.073
_refine_ls_wR_factor_gt     0.158
_refine_ls_wR_factor_ref     0.188
_refine_ls_goodness_of_fit_ref     1.04
_refine_ls_restrained_S_all     1.04
_refine_ls_number_reflns     5868
_refine_ls_number_parameters     325
_refine_ls_number_restraints     0
_refine_ls_hydrogen_treatment     constr
_refine_ls_weighting_scheme     calc
_refine_ls_weighting_details
          'calc w=1/[\s^2^(Fo^2^)+(0.072P)^2^+0.2406P] where P=(Fo^2^+2Fc^2^)/3'
_atom_sites_solution_hydrogens     geom
_atom_sites_solution_primary     direct
_atom_sites_solution_secondary     difmap
_refine_ls_shift/su_max     ?
_refine_ls_shift/su_max_lt     0.001
_refine_ls_shift/su_mean     0.000
_refine_diff_density_max     0.29
_refine_diff_density_min     -0.20
_refine_ls_extinction_method     none
_refine_ls_extinction_coef     ?
loop_
    _atom_type_symbol
    _atom_type_description
    _atom_type_scat_dispersion_real
    _atom_type_scat_dispersion_imag
    _atom_type_scat_source
    'C' 'C' 0.0033 0.0016
                         'International Tables Vol C Tables 4.2.6.8 and 6.1.1.4'
    'H' 'H' 0.0000 0.0000
                         'International Tables Vol C Tables 4.2.6.8 and 6.1.1.4'
    'N' 'N' 0.0061 0.0033
                         'International Tables Vol C Tables 4.2.6.8 and 6.1.1.4'
_computing_data_collection     'PROCESS-AUTO (Rigaku, 1998)'
_computing_cell_refinement     'PROCESS-AUTO (Rigaku, 1998)'
_computing_data_reduction     'PROCESS-AUTO (Rigaku, 1998)'
_computing_structure_solution     'SHELXS97 (Sheldrick, 2008)'
_computing_structure_refinement     'SHELXL97 (Sheldrick, 2008)'
_computing_molecular_graphics     'SHELXTL-Plus (Sheldrick, 2008)'
_computing_publication_material     'SHELXL97 (Sheldrick, 2008)'
loop_
    _atom_site_type_symbol
    _atom_site_label
    _atom_site_fract_x
    _atom_site_fract_y
    _atom_site_fract_z
    _atom_site_U_iso_or_equiv
    _atom_site_adp_type
    _atom_site_calc_flag
    _atom_site_refinement_flags
    _atom_site_occupancy
    _atom_site_disorder_assembly
    _atom_site_disorder_group
    C C1 0.2541(3) 0.7033(3) 0.7026(2) 0.0587(7) Uani d . 1 . .
    H H1A 0.3350 0.6744 0.7368 0.070 Uiso calc R 1 . .
    H H1B 0.1856 0.7611 0.7371 0.070 Uiso calc R 1 . .
    C C2 0.1184(3) 0.5227(3) 0.8221(2) 0.0580(7) Uani d . 1 . .
    H H2A 0.0346 0.4692 0.8316 0.070 Uiso calc R 1 . .
    H H2B 0.0791 0.5823 0.8632 0.070 Uiso calc R 1 . .
    C C3 0.2436(3) 0.4416(2) 0.85999(19) 0.0514(7) Uani d . 1 . .
    C C4 0.2980(4) 0.4604(3) 0.9363(2) 0.0685(8) Uani d . 1 . .
    H H4 0.2593 0.5290 0.9633 0.082 Uiso calc R 1 . .
    C C5 0.4080(4) 0.3798(3) 0.9728(3) 0.0793(10) Uani d . 1 . .
    H H5 0.4430 0.3942 1.0240 0.095 Uiso calc R 1 . .
    C C6 0.4666(3) 0.2779(3) 0.9339(2) 0.0648(8) Uani d . 1 . .
    H H6 0.5409 0.2236 0.9592 0.078 Uiso calc R 1 . .
    C C7 0.4163(3) 0.2554(3) 0.85783(19) 0.0499(6) Uani d . 1 . .
    C C8 0.3047(3) 0.3377(2) 0.82186(19) 0.0495(6) Uani d . 1 . .
    H H8 0.2697 0.3230 0.7707 0.059 Uiso calc R 1 . .
    C C9 0.4840(3) 0.1459(3) 0.8133(2) 0.0548(7) Uani d . 1 . .
    H H9A 0.5684 0.1758 0.7528 0.066 Uiso calc R 1 . .
    H H9B 0.5259 0.0820 0.8628 0.066 Uiso calc R 1 . .
    C C10 0.5508(3) 0.9901(2) 0.2845(2) 0.0554(7) Uani d . 1 . .
    H H10A 0.4759 1.0474 0.2558 0.066 Uiso calc R 1 . .
    H H10B 0.6264 1.0412 0.2901 0.066 Uiso calc R 1 . .
    C C11 0.4700(3) 0.9112(2) 0.39063(19) 0.0497(6) Uani d . 1 . .
    C C12 0.3422(3) 0.9611(3) 0.4501(2) 0.0602(7) Uani d . 1 . .
    H H12 0.3026 1.0412 0.4231 0.072 Uiso calc R 1 . .
    C C13 0.2726(3) 0.8938(3) 0.5488(2) 0.0600(8) Uani d . 1 . .
    H H13 0.1867 0.9299 0.5871 0.072 Uiso calc R 1 . .
    C C14 0.3260(3) 0.7751(3) 0.5925(2) 0.0502(6) Uani d . 1 . .
    C C15 0.4526(3) 0.7244(3) 0.5325(2) 0.0584(7) Uani d . 1 . .
    H H15 0.4907 0.6437 0.5592 0.070 Uiso calc R 1 . .
    C C16 0.5235(3) 0.7914(3) 0.4334(2) 0.0570(7) Uani d . 1 . .
    H H16 0.6089 0.7551 0.3949 0.068 Uiso calc R 1 . .
    C C17 0.0341(3) 0.6353(3) 0.6741(2) 0.0650(8) Uani d . 1 . .
    H H17A 0.0640 0.6999 0.6095 0.078 Uiso calc R 1 . .
    H H17B -0.0426 0.6735 0.7220 0.078 Uiso calc R 1 . .
    C C18 -0.0369(3) 0.5274(3) 0.6582(2) 0.0600(7) Uani d . 1 . .
    C C19 0.0540(4) 0.4340(3) 0.6196(2) 0.0643(8) Uani d . 1 . .
    H H19 0.1600 0.4334 0.6088 0.077 Uiso calc R 1 . .
    C C20 -0.0083(4) 0.3423(3) 0.5969(2) 0.0792(10) Uani d . 1 . .
    H H20 0.0554 0.2816 0.5691 0.095 Uiso calc R 1 . .
    C C21 -0.1693(5) 0.3400(3) 0.6158(3) 0.0818(10) Uani d . 1 . .
    H H21 -0.2118 0.2776 0.6002 0.098 Uiso calc R 1 . .
    C C22 -0.2617(4) 0.4274(3) 0.6561(3) 0.0772(9) Uani d . 1 . .
    H H22 -0.3679 0.4252 0.6690 0.093 Uiso calc R 1 . .
    C C23 -0.1967(3) 0.5224(3) 0.6789(2) 0.0632(8) Uani d . 1 . .
    C C24 -0.2924(4) 0.6135(3) 0.7200(3) 0.0710(9) Uani d . 1 . .
    C C25 0.2686(3) 0.0107(3) 0.8774(2) 0.0560(7) Uani d . 1 . .
    H H25A 0.2388 0.0577 0.9289 0.067 Uiso calc R 1 . .
    H H25B 0.3237 -0.0663 0.9042 0.067 Uiso calc R 1 . .
    C C26 0.1259(3) -0.0250(2) 0.8603(2) 0.0504(6) Uani d . 1 . .
    C C27 0.0631(3) 0.0487(3) 0.7840(2) 0.0677(8) Uani d . 1 . .
    H H27 0.1111 0.1227 0.7409 0.081 Uiso calc R 1 . .
    C C28 -0.0698(3) 0.0151(3) 0.7699(3) 0.0784(10) Uani d . 1 . .
    H H28 -0.1100 0.0662 0.7178 0.094 Uiso calc R 1 . .
    C C29 -0.1422(3) -0.0942(3) 0.8331(3) 0.0726(9) Uani d . 1 . .
    H H29 -0.2307 -0.1176 0.8232 0.087 Uiso calc R 1 . .
    C C30 -0.0843(3) -0.1679(3) 0.9101(2) 0.0638(8) Uani d . 1 . .
    H H30 -0.1338 -0.2411 0.9534 0.077 Uiso calc R 1 . .
    C C31 0.0486(3) -0.1339(2) 0.9241(2) 0.0516(7) Uani d . 1 . .
    C C32 0.1041(3) -0.2134(3) 1.0065(3) 0.0674(8) Uani d . 1 . .
    N N1 0.3723(2) 0.08726(19) 0.78530(15) 0.0472(5) Uani d . 1 . .
    N N2 0.1680(2) 0.5945(2) 0.71309(16) 0.0511(6) Uani d . 1 . .
    N N3 0.1478(4) -0.2784(3) 1.0735(3) 0.0995(10) Uani d . 1 . .
    N N4 -0.3737(4) 0.6894(4) 0.7527(3) 0.1080(11) Uani d . 1 . .
loop_
    _atom_site_aniso_label
    _atom_site_aniso_U_11
    _atom_site_aniso_U_22
    _atom_site_aniso_U_33
    _atom_site_aniso_U_12
    _atom_site_aniso_U_13
    _atom_site_aniso_U_23
    C1 0.0600(16) 0.0602(18) 0.0538(16) -0.0240(14) -0.0019(13) -0.0173(14)
    C2 0.0576(17) 0.0523(17) 0.0537(16) -0.0098(13) -0.0020(13) -0.0086(14)
    C3 0.0557(16) 0.0462(16) 0.0452(15) -0.0195(12) -0.0032(12) -0.0054(12)
    C4 0.091(2) 0.0562(19) 0.0636(19) -0.0270(17) -0.0185(17) -0.0172(16)
    C5 0.100(3) 0.079(2) 0.076(2) -0.035(2) -0.042(2) -0.017(2)
    C6 0.0634(18) 0.068(2) 0.0703(19) -0.0209(15) -0.0335(15) -0.0071(16)
    C7 0.0452(14) 0.0513(16) 0.0501(15) -0.0185(12) -0.0111(12) -0.0041(13)
    C8 0.0525(15) 0.0523(16) 0.0426(14) -0.0136(12) -0.0107(12) -0.0089(12)
    C9 0.0454(14) 0.0527(17) 0.0609(17) -0.0097(12) -0.0132(13) -0.0049(13)
    C10 0.0556(16) 0.0425(15) 0.0572(16) -0.0061(12) -0.0049(13) -0.0056(13)
    C11 0.0474(14) 0.0432(15) 0.0530(16) -0.0099(11) -0.0060(12) -0.0090(13)
    C12 0.0643(17) 0.0432(16) 0.0645(18) 0.0013(13) -0.0060(15) -0.0142(14)
    C13 0.0529(16) 0.0539(18) 0.0624(18) -0.0030(13) 0.0020(14) -0.0168(15)
    C14 0.0516(15) 0.0484(16) 0.0499(15) -0.0155(12) -0.0068(12) -0.0139(13)
    C15 0.0598(17) 0.0494(16) 0.0565(17) -0.0009(13) -0.0111(14) -0.0047(13)
    C16 0.0537(16) 0.0557(18) 0.0501(16) 0.0009(13) -0.0028(13) -0.0093(14)
    C17 0.0586(17) 0.0560(18) 0.081(2) -0.0091(14) -0.0219(15) -0.0129(16)
    C18 0.0638(18) 0.0516(17) 0.0633(18) -0.0141(14) -0.0229(14) -0.0029(14)
    C19 0.0703(19) 0.0523(18) 0.077(2) -0.0072(15) -0.0324(16) -0.0137(16)
    C20 0.105(3) 0.060(2) 0.074(2) -0.0093(19) -0.033(2) -0.0090(17)
    C21 0.105(3) 0.061(2) 0.084(2) -0.034(2) -0.038(2) -0.0013(18)
    C22 0.071(2) 0.064(2) 0.084(2) -0.0225(17) -0.0196(18) 0.0067(18)
    C23 0.0585(17) 0.0620(19) 0.0653(19) -0.0165(15) -0.0245(15) 0.0020(15)
    C24 0.0563(19) 0.077(2) 0.082(2) -0.0035(17) -0.0257(17) -0.0179(19)
    C25 0.0569(16) 0.0549(17) 0.0497(15) -0.0153(13) -0.0077(13) -0.0060(13)
    C26 0.0467(14) 0.0479(16) 0.0516(15) -0.0080(12) -0.0044(12) -0.0125(13)
    C27 0.0641(18) 0.0572(19) 0.073(2) -0.0102(15) -0.0192(16) 0.0002(16)
    C28 0.0607(19) 0.075(2) 0.094(3) -0.0022(17) -0.0288(18) -0.007(2)
    C29 0.0494(17) 0.075(2) 0.093(2) -0.0097(16) -0.0119(17) -0.026(2)
    C30 0.0489(16) 0.0608(19) 0.071(2) -0.0116(14) -0.0001(15) -0.0135(16)
    C31 0.0428(14) 0.0478(16) 0.0543(16) -0.0078(12) 0.0019(12) -0.0116(13)
    C32 0.0583(18) 0.061(2) 0.070(2) -0.0208(15) -0.0060(16) -0.0015(17)
    N1 0.0459(11) 0.0448(12) 0.0458(12) -0.0136(9) -0.0057(9) -0.0066(10)
    N2 0.0495(12) 0.0473(13) 0.0531(13) -0.0104(10) -0.0115(10) -0.0073(10)
    N3 0.092(2) 0.090(2) 0.094(2) -0.0329(17) -0.0286(18) 0.0232(19)
    N4 0.080(2) 0.115(3) 0.132(3) 0.004(2) -0.034(2) -0.036(2)
_geom_special_details
;
All e.s.d.'s (except the e.s.d. in the dihedral angle between two l.s. planes)
are estimated using the full covariance matrix. The cell e.s.d.'s are taken
into account individually in the estimation of e.s.d.'s in distances, angles
and torsion angles; correlations between e.s.d.'s in cell parameters are only
used when they are defined by crystal symmetry. An approximate (isotropic)
treatment of cell e.s.d.'s is used for estimating e.s.d.'s involving l.s.
planes.
;
loop_
    _geom_bond_atom_site_label_1
    _geom_bond_atom_site_label_2
    _geom_bond_site_symmetry_2
    _geom_bond_distance
    _geom_bond_publ_flag
    C1 N2 . 1.453(3) ?
    C1 C14 . 1.515(4) ?
    C1 H1A . 0.9700 ?
    C1 H1B . 0.9700 ?
    C2 N2 . 1.477(3) ?
    C2 C3 . 1.491(4) ?
    C2 H2A . 0.9700 ?
    C2 H2B . 0.9700 ?
    C3 C4 . 1.386(4) ?
    C3 C8 . 1.393(4) ?
    C4 C5 . 1.373(4) ?
    C4 H4 . 0.9300 ?
    C5 C6 . 1.375(4) ?
    C5 H5 . 0.9300 ?
    C6 C7 . 1.378(4) ?
    C6 H6 . 0.9300 ?
    C7 C8 . 1.390(4) ?
    C7 C9 . 1.506(4) ?
    C8 H8 . 0.9300 ?
    C9 N1 . 1.461(3) ?
    C9 H9A . 0.9700 ?
    C9 H9B . 0.9700 ?
    C10 N1 2_666 1.460(3) ?
    C10 C11 . 1.517(4) ?
    C10 H10A . 0.9700 ?
    C10 H10B . 0.9700 ?
    C11 C12 . 1.380(3) ?
    C11 C16 . 1.381(4) ?
    C12 C13 . 1.377(4) ?
    C12 H12 . 0.9300 ?
    C13 C14 . 1.374(4) ?
    C13 H13 . 0.9300 ?
    C14 C15 . 1.382(4) ?
    C15 C16 . 1.383(4) ?
    C15 H15 . 0.9300 ?
    C16 H16 . 0.9300 ?
    C17 N2 . 1.452(3) ?
    C17 C18 . 1.514(4) ?
    C17 H17A . 0.9700 ?
    C17 H17B . 0.9700 ?
    C18 C19 . 1.378(4) ?
    C18 C23 . 1.399(4) ?
    C19 C20 . 1.365(4) ?
    C19 H19 . 0.9300 ?
    C20 C21 . 1.411(5) ?
    C20 H20 . 0.9300 ?
    C21 C22 . 1.343(5) ?
    C21 H21 . 0.9300 ?
    C22 C23 . 1.412(4) ?
    C22 H22 . 0.9300 ?
    C23 C24 . 1.392(5) ?
    C24 N4 . 1.156(4) ?
    C25 N1 . 1.459(3) ?
    C25 C26 . 1.499(4) ?
    C25 H25A . 0.9700 ?
    C25 H25B . 0.9700 ?
    C26 C27 . 1.379(4) ?
    C26 C31 . 1.394(4) ?
    C27 C28 . 1.385(4) ?
    C27 H27 . 0.9300 ?
    C28 C29 . 1.377(4) ?
    C28 H28 . 0.9300 ?
    C29 C30 . 1.360(4) ?
    C29 H29 . 0.9300 ?
    C30 C31 . 1.387(4) ?
    C30 H30 . 0.9300 ?
    C31 C32 . 1.427(4) ?
    C32 N3 . 1.154(4) ?
    N1 C10 2_666 1.460(3) ?
loop_
    _geom_angle_atom_site_label_1
    _geom_angle_atom_site_label_2
    _geom_angle_atom_site_label_3
    _geom_angle_site_symmetry_1
    _geom_angle_site_symmetry_3
    _geom_angle
    _geom_angle_publ_flag
    N2 C1 C14 . . 113.9(2) ?
    N2 C1 H1A . . 108.8 ?
    C14 C1 H1A . . 108.8 ?
    N2 C1 H1B . . 108.8 ?
    C14 C1 H1B . . 108.8 ?
    H1A C1 H1B . . 107.7 ?
    N2 C2 C3 . . 113.7(2) ?
    N2 C2 H2A . . 108.8 ?
    C3 C2 H2A . . 108.8 ?
    N2 C2 H2B . . 108.8 ?
    C3 C2 H2B . . 108.8 ?
    H2A C2 H2B . . 107.7 ?
    C4 C3 C8 . . 117.4(3) ?
    C4 C3 C2 . . 123.0(3) ?
    C8 C3 C2 . . 119.5(2) ?
    C5 C4 C3 . . 121.2(3) ?
    C5 C4 H4 . . 119.4 ?
    C3 C4 H4 . . 119.4 ?
    C4 C5 C6 . . 120.3(3) ?
    C4 C5 H5 . . 119.9 ?
    C6 C5 H5 . . 119.9 ?
    C5 C6 C7 . . 120.6(3) ?
    C5 C6 H6 . . 119.7 ?
    C7 C6 H6 . . 119.7 ?
    C6 C7 C8 . . 118.4(3) ?
    C6 C7 C9 . . 120.5(3) ?
    C8 C7 C9 . . 121.1(2) ?
    C7 C8 C3 . . 122.0(3) ?
    C7 C8 H8 . . 119.0 ?
    C3 C8 H8 . . 119.0 ?
    N1 C9 C7 . . 113.2(2) ?
    N1 C9 H9A . . 108.9 ?
    C7 C9 H9A . . 108.9 ?
    N1 C9 H9B . . 108.9 ?
    C7 C9 H9B . . 108.9 ?
    H9A C9 H9B . . 107.7 ?
    N1 C10 C11 2_666 . 112.9(2) ?
    N1 C10 H10A 2_666 . 109.0 ?
    C11 C10 H10A . . 109.0 ?
    N1 C10 H10B 2_666 . 109.0 ?
    C11 C10 H10B . . 109.0 ?
    H10A C10 H10B . . 107.8 ?
    C12 C11 C16 . . 117.5(2) ?
    C12 C11 C10 . . 120.0(2) ?
    C16 C11 C10 . . 122.4(2) ?
    C13 C12 C11 . . 120.9(3) ?
    C13 C12 H12 . . 119.6 ?
    C11 C12 H12 . . 119.6 ?
    C14 C13 C12 . . 122.0(3) ?
    C14 C13 H13 . . 119.0 ?
    C12 C13 H13 . . 119.0 ?
    C13 C14 C15 . . 117.1(2) ?
    C13 C14 C1 . . 122.2(2) ?
    C15 C14 C1 . . 120.7(3) ?
    C14 C15 C16 . . 121.3(3) ?
    C14 C15 H15 . . 119.4 ?
    C16 C15 H15 . . 119.4 ?
    C11 C16 C15 . . 121.2(2) ?
    C11 C16 H16 . . 119.4 ?
    C15 C16 H16 . . 119.4 ?
    N2 C17 C18 . . 112.8(2) ?
    N2 C17 H17A . . 109.0 ?
    C18 C17 H17A . . 109.0 ?
    N2 C17 H17B . . 109.0 ?
    C18 C17 H17B . . 109.0 ?
    H17A C17 H17B . . 107.8 ?
    C19 C18 C23 . . 118.2(3) ?
    C19 C18 C17 . . 121.1(3) ?
    C23 C18 C17 . . 120.7(3) ?
    C20 C19 C18 . . 121.5(3) ?
    C20 C19 H19 . . 119.3 ?
    C18 C19 H19 . . 119.3 ?
    C19 C20 C21 . . 119.8(3) ?
    C19 C20 H20 . . 120.1 ?
    C21 C20 H20 . . 120.1 ?
    C22 C21 C20 . . 120.3(3) ?
    C22 C21 H21 . . 119.9 ?
    C20 C21 H21 . . 119.9 ?
    C21 C22 C23 . . 119.7(3) ?
    C21 C22 H22 . . 120.1 ?
    C23 C22 H22 . . 120.1 ?
    C24 C23 C18 . . 119.9(3) ?
    C24 C23 C22 . . 119.7(3) ?
    C18 C23 C22 . . 120.4(3) ?
    N4 C24 C23 . . 178.5(4) ?
    N1 C25 C26 . . 114.0(2) ?
    N1 C25 H25A . . 108.8 ?
    C26 C25 H25A . . 108.8 ?
    N1 C25 H25B . . 108.8 ?
    C26 C25 H25B . . 108.8 ?
    H25A C25 H25B . . 107.7 ?
    C27 C26 C31 . . 117.2(3) ?
    C27 C26 C25 . . 122.3(2) ?
    C31 C26 C25 . . 120.5(2) ?
    C26 C27 C28 . . 121.6(3) ?
    C26 C27 H27 . . 119.2 ?
    C28 C27 H27 . . 119.2 ?
    C29 C28 C27 . . 119.9(3) ?
    C29 C28 H28 . . 120.1 ?
    C27 C28 H28 . . 120.1 ?
    C30 C29 C28 . . 119.9(3) ?
    C30 C29 H29 . . 120.0 ?
    C28 C29 H29 . . 120.0 ?
    C29 C30 C31 . . 120.0(3) ?
    C29 C30 H30 . . 120.0 ?
    C31 C30 H30 . . 120.0 ?
    C30 C31 C26 . . 121.4(3) ?
    C30 C31 C32 . . 118.1(3) ?
    C26 C31 C32 . . 120.6(3) ?
    N3 C32 C31 . . 179.3(3) ?
    C25 N1 C10 . 2_666 110.5(2) ?
    C25 N1 C9 . . 109.9(2) ?
    C10 N1 C9 2_666 . 111.2(2) ?
    C17 N2 C1 . . 110.6(2) ?
    C17 N2 C2 . . 109.7(2) ?
    C1 N2 C2 . . 109.6(2) ?
loop_
    _geom_torsion_atom_site_label_1
    _geom_torsion_atom_site_label_2
    _geom_torsion_atom_site_label_3
    _geom_torsion_atom_site_label_4
    _geom_torsion_site_symmetry_1
    _geom_torsion_site_symmetry_2
    _geom_torsion_site_symmetry_3
    _geom_torsion_site_symmetry_4
    _geom_torsion
    _geom_torsion_publ_flag
    N2 C2 C3 C4 . . . . 116.7(3) ?
    N2 C2 C3 C8 . . . . -66.8(3) ?
    C8 C3 C4 C5 . . . . 0.1(4) ?
    C2 C3 C4 C5 . . . . 176.6(3) ?
    C3 C4 C5 C6 . . . . 0.0(5) ?
    C4 C5 C6 C7 . . . . 0.1(5) ?
    C5 C6 C7 C8 . . . . -0.3(4) ?
    C5 C6 C7 C9 . . . . 178.2(3) ?
    C6 C7 C8 C3 . . . . 0.3(4) ?
    C9 C7 C8 C3 . . . . -178.2(2) ?
    C4 C3 C8 C7 . . . . -0.2(4) ?
    C2 C3 C8 C7 . . . . -176.9(2) ?
    C6 C7 C9 N1 . . . . 145.3(2) ?
    C8 C7 C9 N1 . . . . -36.2(3) ?
    N1 C10 C11 C12 2_666 . . . -151.7(2) ?
    N1 C10 C11 C16 2_666 . . . 31.4(4) ?
    C16 C11 C12 C13 . . . . 0.8(4) ?
    C10 C11 C12 C13 . . . . -176.3(3) ?
    C11 C12 C13 C14 . . . . -0.1(5) ?
    C12 C13 C14 C15 . . . . -0.8(4) ?
    C12 C13 C14 C1 . . . . 177.2(3) ?
    N2 C1 C14 C13 . . . . 109.1(3) ?
    N2 C1 C14 C15 . . . . -72.9(3) ?
    C13 C14 C15 C16 . . . . 1.0(4) ?
    C1 C14 C15 C16 . . . . -177.0(3) ?
    C12 C11 C16 C15 . . . . -0.6(4) ?
    C10 C11 C16 C15 . . . . 176.4(3) ?
    C14 C15 C16 C11 . . . . -0.3(5) ?
    N2 C17 C18 C19 . . . . -39.2(4) ?
    N2 C17 C18 C23 . . . . 143.0(3) ?
    C23 C18 C19 C20 . . . . 3.4(4) ?
    C17 C18 C19 C20 . . . . -174.5(3) ?
    C18 C19 C20 C21 . . . . -1.9(5) ?
    C19 C20 C21 C22 . . . . -0.1(5) ?
    C20 C21 C22 C23 . . . . 0.5(5) ?
    C19 C18 C23 C24 . . . . 178.6(3) ?
    C17 C18 C23 C24 . . . . -3.6(4) ?
    C19 C18 C23 C22 . . . . -2.9(4) ?
    C17 C18 C23 C22 . . . . 174.9(3) ?
    C21 C22 C23 C24 . . . . 179.5(3) ?
    C21 C22 C23 C18 . . . . 1.1(5) ?
    N1 C25 C26 C27 . . . . -27.7(4) ?
    N1 C25 C26 C31 . . . . 154.1(2) ?
    C31 C26 C27 C28 . . . . -1.0(4) ?
    C25 C26 C27 C28 . . . . -179.3(3) ?
    C26 C27 C28 C29 . . . . 0.1(5) ?
    C27 C28 C29 C30 . . . . 0.9(5) ?
    C28 C29 C30 C31 . . . . -0.8(5) ?
    C29 C30 C31 C26 . . . . -0.3(4) ?
    C29 C30 C31 C32 . . . . 179.3(3) ?
    C27 C26 C31 C30 . . . . 1.2(4) ?
    C25 C26 C31 C30 . . . . 179.4(2) ?
    C27 C26 C31 C32 . . . . -178.4(3) ?
    C25 C26 C31 C32 . . . . -0.1(4) ?
    C26 C25 N1 C10 . . . 2_666 -72.3(3) ?
    C26 C25 N1 C9 . . . . 164.6(2) ?
    C7 C9 N1 C25 . . . . -74.6(3) ?
    C7 C9 N1 C10 . . . 2_666 162.7(2) ?
    C18 C17 N2 C1 . . . . 165.5(2) ?
    C18 C17 N2 C2 . . . . -73.5(3) ?
    C14 C1 N2 C17 . . . . -65.6(3) ?
    C14 C1 N2 C2 . . . . 173.4(2) ?
    C3 C2 N2 C17 . . . . 161.1(2) ?
    C3 C2 N2 C1 . . . . -77.4(3) ?
loop_
    _geom_hbond_atom_site_label_D
    _geom_hbond_atom_site_label_H
    _geom_hbond_atom_site_label_A
    _geom_hbond_site_symmetry_A
    _geom_hbond_distance_DH
    _geom_hbond_distance_HA
    _geom_hbond_distance_DA
    _geom_hbond_angle_DHA
    C30 H30 Cg1 2_557 0.930 2.60 3.451(4) 152
    C2 H2A Cg2 1_565 0.970 2.97 3.937(4) 177
