# Supplementary material for: 1,8,16,23-Tetra­kis(2-cyano­benz­yl)bis-p-xylylbis-m-xylyldiamine
Source: Acta Crystallogr Sect E Struct Rep Online. 2008 Oct 18;64(Pt 11):o2142. doi: 10.1107/S1600536808033473 (PMC2959753; doi:10.1107/S1600536808033473)
Supplement: Supplementary file 2 [file e-64-o2142-Isup2.hkl]

#
# h,k,l, Fc-squared, Fo-squared, sigma(Fo-squared) and status flag
#
data_I
_shelx_title ' Y in P-1'
_shelx_refln_list_code          4
_shelx_F_calc_maximum      140.42
_exptl_crystal_F_000       496.00
_reflns_d_resolution_high  0.7702
 
loop_
 _symmetry_equiv_pos_as_xyz
 'x, y, z'
 '-x, -y, -z'
 
_cell_length_a     9.0840
_cell_length_b    10.9990
_cell_length_c    14.1600
_cell_angle_alpha  73.259
_cell_angle_beta   73.012
_cell_angle_gamma  83.398
 
_shelx_F_squared_multiplier     1.000
 
loop_
 _refln_index_h
 _refln_index_k
 _refln_index_l
 _refln_F_squared_calc
 _refln_F_squared_meas
 _refln_F_squared_sigma
 _refln_observed_status
   2   0   0      369.62      255.80      6.73 o
   3   0   0       11.91       14.91      5.33 o
   4   0   0       49.47       45.97      2.31 o
   5   0   0      476.81      498.91      7.83 o
   6   0   0        4.40        3.72      1.69 o
   7   0   0        7.81       14.64      4.55 o
   8   0   0        0.18        1.41      1.97 o
   9   0   0       24.33       27.87      6.15 o
  10   0   0       16.87       40.78     12.76 o
 -10   1   0       22.84       62.06     13.76 o
  -9   1   0        4.06        3.21      3.28 o
  -8   1   0        1.10       -0.93      1.80 o
  -7   1   0      101.26      109.56      2.64 o
  -6   1   0        3.70        2.93      1.00 o
  -5   1   0      200.98      224.00      3.01 o
  -4   1   0      238.30      267.76      3.39 o
  -3   1   0       51.17       52.13      2.48 o
  -2   1   0      127.62       66.11      2.07 o
  -1   1   0     2299.00     1920.52     15.48 o
   1   1   0      582.34      462.60      6.03 o
   2   1   0     7073.23     7229.73     82.28 o
   3   1   0      813.69      806.41     13.63 o
   4   1   0      168.09      180.82      4.09 o
   5   1   0      499.57      532.58      5.51 o
   6   1   0       19.84       23.23      2.84 o
   7   1   0       10.87       11.88      3.47 o
   8   1   0       19.50       18.15      3.68 o
   9   1   0       10.52       10.92      2.04 o
  10   1   0        0.22       20.59     11.76 o
 -10   2   0       17.81       24.48     12.31 o
  -9   2   0        1.31        4.87      3.77 o
  -8   2   0        0.03       -1.58      1.58 o
  -7   2   0        5.22        4.15      1.33 o
  -6   2   0        2.72        3.93      1.22 o
  -5   2   0      131.13      128.26      2.45 o
  -4   2   0      220.38      202.02      2.67 o
  -3   2   0      340.88      349.17      5.41 o
  -2   2   0      248.64      201.13      2.35 o
  -1   2   0     1308.51     1215.70      9.91 o
   0   2   0      959.93      891.90      9.57 o
   1   2   0     2710.53     2593.29     27.83 o
   2   2   0     4872.71     4741.05    107.65 o
   3   2   0       40.35       64.20      2.35 o
   4   2   0      581.76      591.33      6.48 o
   5   2   0       74.28       83.11      2.49 o
   6   2   0       59.81       59.36      2.44 o
   7   2   0        0.00       -0.80      2.54 o
   8   2   0        1.45        2.49      3.45 o
   9   2   0       45.95       56.72      4.97 o
  10   2   0        0.18       -0.67      2.11 o
 -10   3   0        0.54       -5.38      6.58 o
  -8   3   0        2.67        2.37      1.84 o
  -7   3   0       22.01       22.20      2.15 o
  -6   3   0        7.77        8.30      1.49 o
  -5   3   0       16.68       15.13      1.99 o
  -4   3   0       25.81       21.01      1.49 o
  -3   3   0      131.19      124.43      2.17 o
  -2   3   0        1.87        4.84      1.24 o
  -1   3   0       62.50       40.05      2.63 o
   0   3   0     1482.24     1299.83     15.55 o
   1   3   0     1333.53     1263.31     13.87 o
   2   3   0      119.42      122.27      4.34 o
   3   3   0      276.12      272.84      4.42 o
   4   3   0      233.96      240.00      5.08 o
   5   3   0      107.80       99.16      8.55 o
   6   3   0        2.88        5.43      2.54 o
   7   3   0      161.42      160.38      5.02 o
   8   3   0        0.38       -0.53      2.41 o
   9   3   0        0.18        6.23      3.11 o
  10   3   0       17.71       14.55      3.83 o
 -10   4   0        0.02       10.12      7.13 o
  -9   4   0       17.46       46.11      7.48 o
  -8   4   0        2.25        2.87      4.34 o
  -7   4   0       16.25       26.16      2.01 o
  -6   4   0       15.03       15.23      2.92 o
  -5   4   0      243.18      256.75      3.97 o
  -4   4   0       41.87       52.88      2.81 o
  -3   4   0       43.01       50.18      1.69 o
  -2   4   0      114.61      110.55      2.66 o
  -1   4   0      184.06      150.92      3.54 o
   0   4   0      246.99      252.93      4.73 o
   1   4   0        0.82       -0.01      2.72 o
   2   4   0      178.35      156.55      4.99 o
   3   4   0      272.17      286.11      5.33 o
   4   4   0       95.41       89.50      7.78 o
   5   4   0       69.52       85.28      3.70 o
   6   4   0       63.32       70.85      5.96 o
   7   4   0       34.51       42.28      5.28 o
   8   4   0       13.58       15.21      3.67 o
   9   4   0      107.84      103.33      4.18 o
  10   4   0        0.96       -2.15      4.63 o
 -10   5   0        0.91       14.51      7.53 o
  -9   5   0        2.21       20.49      6.98 o
  -8   5   0        4.51        2.15      1.69 o
  -7   5   0        5.43        5.14      2.61 o
  -6   5   0       89.07       93.41      5.12 o
  -5   5   0       43.57       44.92      3.12 o
  -4   5   0        0.85       -1.25      1.81 o
  -3   5   0        2.98        5.91      1.64 o
  -2   5   0       54.90       59.81      2.61 o
  -1   5   0        1.20        3.13      2.64 o
   0   5   0       47.11       42.89      3.24 o
   1   5   0       81.67       95.74      8.57 o
   2   5   0       20.62       17.30      3.19 o
   3   5   0        2.42        5.58      3.69 o
   4   5   0        0.00       -1.55      2.80 o
   5   5   0      534.17      560.94     10.54 o
   6   5   0      415.77      391.93      9.14 o
   7   5   0       16.51       16.49      3.66 o
   8   5   0      133.81      134.03      5.86 o
   9   5   0        0.02        2.81      2.97 o
  10   5   0        1.12       -2.21      3.81 o
  -9   6   0        0.80        5.48      6.58 o
  -8   6   0        0.43       -0.40      2.70 o
  -7   6   0        9.66        6.23      3.32 o
  -6   6   0       41.09       50.75      4.38 o
  -5   6   0       33.28       19.06      4.59 o
  -4   6   0        0.12        1.82      2.72 o
  -3   6   0        0.08        0.24      2.50 o
  -2   6   0        9.49       11.64      3.00 o
  -1   6   0       81.29       74.49      3.66 o
   0   6   0       13.71       32.49      3.38 o
   1   6   0      546.24      576.10      8.86 o
   2   6   0      124.25      131.41      7.18 o
   3   6   0      116.76      117.41      6.12 o
   4   6   0       91.62       96.97      6.12 o
   5   6   0      199.25      187.77      6.08 o
   6   6   0       43.69       47.10      4.33 o
   7   6   0        8.04       13.95      3.51 o
   8   6   0       33.48       20.56      6.34 o
   9   6   0        2.34        0.81      3.24 o
  10   6   0       28.46       20.22      7.05 o
  -9   7   0        1.74        9.87      7.43 o
  -8   7   0        0.58        6.65      5.21 o
  -7   7   0       27.03       20.66      4.78 o
  -6   7   0       28.44       21.21      2.73 o
  -5   7   0       71.91       84.47      7.49 o
  -4   7   0       73.83       90.39      3.80 o
  -3   7   0      125.98      118.72      5.31 o
  -2   7   0        2.77       -0.21      2.50 o
  -1   7   0       11.74       21.63      3.58 o
   0   7   0       27.34       38.73      4.81 o
   1   7   0       48.09       55.96      4.61 o
   2   7   0       43.22       48.57      5.94 o
   3   7   0        0.12        0.47      3.71 o
   4   7   0       12.25        8.56      4.17 o
   5   7   0      201.49      192.33     10.65 o
   6   7   0      115.39      117.82      8.91 o
   7   7   0       55.84       54.50      6.21 o
   8   7   0        3.03        6.29      3.69 o
   9   7   0        4.56        4.54      7.68 o
  -8   8   0        7.20        4.84      6.33 o
  -7   8   0        4.46       14.53      9.58 o
  -6   8   0       10.43        3.53      2.45 o
  -5   8   0       31.10       22.36      3.25 o
  -4   8   0        4.82        8.20      3.46 o
  -3   8   0        0.25       -0.07      2.71 o
  -2   8   0       22.16       18.94      3.16 o
  -1   8   0       80.34       71.75      6.23 o
   0   8   0        7.62        8.97      5.10 o
   1   8   0       29.14       25.76      5.48 o
   2   8   0       63.28       66.01      9.94 o
   3   8   0       48.70       50.30      5.43 o
   4   8   0        4.45        1.15      4.68 o
   5   8   0       16.75       12.74      4.40 o
   6   8   0       31.24       28.29      4.75 o
   7   8   0       30.76       35.00      6.01 o
   8   8   0        2.50        4.82      6.88 o
   9   8   0        2.46        5.29      4.32 o
  -8   9   0        1.81        1.69      6.63 o
  -7   9   0        3.20        3.44      3.91 o
  -6   9   0        9.52       18.02      3.88 o
  -5   9   0        6.50        4.84      2.78 o
  -4   9   0        2.36        0.20      3.00 o
  -3   9   0        5.38        7.12      3.23 o
  -2   9   0       51.58       43.89      3.70 o
  -1   9   0       11.65       12.49      4.20 o
   0   9   0       48.47       40.71      7.50 o
   1   9   0        1.09       -0.62      4.05 o
   2   9   0        4.93        5.72      5.29 o
   3   9   0      185.01      188.33      8.79 o
   4   9   0      128.20      118.73      6.56 o
   5   9   0      144.51      129.47      6.80 o
   6   9   0       22.05       26.08      5.14 o
   7   9   0        0.45        1.14      4.19 o
   8   9   0        0.00       -2.32      4.40 o
  -7  10   0        4.41       10.77     10.65 o
  -6  10   0        5.67        4.70      4.37 o
  -5  10   0        4.36        9.83      4.00 o
  -4  10   0       19.51       24.07      5.46 o
  -3  10   0       37.30       37.12      4.94 o
  -2  10   0       13.72       34.32     12.46 o
  -1  10   0       97.15       96.93      4.76 o
   0  10   0        0.05       -1.27      5.14 o
   1  10   0        3.63        3.07      4.35 o
   2  10   0        5.41        5.95      4.69 o
   3  10   0       16.79       13.10      6.04 o
   4  10   0        4.44        7.94      8.39 o
   5  10   0       22.07       22.53      6.82 o
   6  10   0        8.58        4.90      6.18 o
   7  10   0        2.42       14.39      6.59 o
  -6  11   0        2.80        1.25      4.47 o
  -5  11   0        1.40        8.01     11.53 o
  -4  11   0        0.76        2.04      3.26 o
  -3  11   0       14.26       14.60      9.65 o
  -2  11   0        0.10       -3.12      4.65 o
  -1  11   0       43.23       35.26      4.94 o
   0  11   0       15.54       18.52      5.44 o
   1  11   0        0.10        0.48      8.70 o
   2  11   0       25.52       20.31      5.66 o
   3  11   0        2.94        3.44      5.05 o
   4  11   0       49.19       66.87     22.83 o
   5  11   0        0.64       -5.33      5.35 o
   6  11   0       21.14       22.04      9.80 o
  -5  12   0        0.05        5.86      4.40 o
  -4  12   0        0.57       -1.09      3.54 o
  -3  12   0        2.91        9.51      3.96 o
  -2  12   0        0.06        0.70      3.99 o
  -1  12   0        0.58        0.93      3.52 o
   0  12   0        0.02       -4.77      8.50 o
   1  12   0        6.92        2.73      5.16 o
   2  12   0        0.30        2.02      5.91 o
   3  12   0        3.89        0.70     11.89 o
   4  12   0        4.34        4.02      6.97 o
   5  12   0        7.81       17.24     11.00 o
  -3  13   0        0.08       14.35      8.92 o
  -2  13   0        3.38        0.05      4.28 o
  -1  13   0        0.78       14.73      8.78 o
   0  13   0        0.01        6.08      4.52 o
   1  13   0        7.87       19.09     15.55 o
   2  13   0        4.89        3.07     12.44 o
   3  13   0        0.12       -1.58      9.98 o
  -2 -13   1        0.54       11.48     10.47 o
  -1 -13   1        2.34        2.26      5.95 o
   0 -13   1        8.94       -1.84      6.79 o
   1 -13   1       12.94       13.67      5.52 o
   2 -13   1        4.46       -6.14      6.18 o
  -5 -12   1        3.73        0.85      5.55 o
  -4 -12   1        0.34        7.39      7.01 o
  -3 -12   1        1.94        2.75      6.86 o
  -2 -12   1       25.08       14.93     15.15 o
  -1 -12   1       26.03       26.01      7.54 o
   0 -12   1       40.62       42.33      8.80 o
   1 -12   1        0.00        2.35      4.09 o
   2 -12   1        6.92        8.62      4.41 o
   3 -12   1        0.00        4.43      4.44 o
   4 -12   1        3.49        4.80      5.14 o
  -6 -11   1        1.19        5.71      5.51 o
  -5 -11   1        1.99        0.28      4.82 o
  -4 -11   1        2.93        3.48      5.16 o
  -3 -11   1       33.65       39.13      7.65 o
  -2 -11   1        0.59       19.93     14.21 o
  -1 -11   1        7.09        6.83      5.17 o
   0 -11   1      101.01      129.41     19.14 o
   1 -11   1        0.19        2.46      3.52 o
   2 -11   1      187.07      181.45      6.62 o
   3 -11   1        0.84        3.74      4.43 o
   4 -11   1        0.98       12.10      4.15 o
   5 -11   1        0.02        8.49      4.60 o
   6 -11   1        4.92       16.54     10.80 o
  -7 -10   1        0.89        8.02      6.23 o
  -6 -10   1        7.41        5.99      4.99 o
  -5 -10   1      114.05      122.49     19.04 o
  -4 -10   1       63.39       68.88      6.56 o
  -3 -10   1      136.60      127.29      9.20 o
  -2 -10   1        2.38        6.41      4.88 o
  -1 -10   1        7.28        7.70      7.03 o
   0 -10   1       69.01       65.81      6.02 o
   1 -10   1        3.17        3.40      4.92 o
   2 -10   1        3.31        3.22      3.23 o
   3 -10   1       44.48       62.27      7.20 o
   4 -10   1       51.76       56.07      4.24 o
   5 -10   1        5.72       10.29      3.36 o
   6 -10   1        6.20        4.05      3.35 o
   7 -10   1        2.17       12.40      4.92 o
  -8  -9   1       12.10        7.57      4.66 o
  -7  -9   1        6.31        9.56      4.64 o
  -6  -9   1        2.18       11.65      5.13 o
  -5  -9   1        0.00       -0.40      4.02 o
  -4  -9   1       31.51       27.64      5.21 o
  -3  -9   1       57.77       52.61      5.65 o
  -2  -9   1       64.36       57.33      7.14 o
  -1  -9   1        0.52       -0.44      3.81 o
   0  -9   1        7.18        6.37      5.38 o
   1  -9   1       53.15       44.76      6.33 o
   2  -9   1      123.99      136.71     12.25 o
   3  -9   1        0.26       -0.08      2.60 o
   4  -9   1        4.63        1.79      2.76 o
   5  -9   1        1.11       -3.23      3.26 o
   6  -9   1        3.56        2.57      2.70 o
   7  -9   1        0.13        4.30      8.06 o
   8  -9   1        0.00        2.58      3.51 o
  -9  -8   1        7.97       17.20      6.68 o
  -8  -8   1       17.79        9.99      5.19 o
  -7  -8   1       11.15       12.14      4.39 o
  -6  -8   1        8.80       18.95      4.47 o
  -5  -8   1       10.06       11.02      4.23 o
  -4  -8   1       20.22       20.87      7.95 o
  -3  -8   1      130.08      143.91     11.91 o
  -2  -8   1       14.21       12.84      4.68 o
  -1  -8   1        3.38        1.56      4.02 o
   0  -8   1       19.92       17.96      5.62 o
   1  -8   1       40.98       30.44      7.72 o
   2  -8   1       21.95       25.83      4.73 o
   3  -8   1       70.15       81.88      6.56 o
   4  -8   1       72.27       74.69      4.63 o
   5  -8   1       12.21       14.11      3.67 o
   6  -8   1        0.31       -0.07      2.23 o
   7  -8   1        0.82        4.98      3.14 o
   8  -8   1        2.75        0.20      2.99 o
  -9  -7   1        0.08        6.89     10.99 o
  -8  -7   1       20.56       11.98      4.91 o
  -7  -7   1       34.84       42.49     10.02 o
  -6  -7   1       17.77       38.66     12.86 o
  -5  -7   1        1.87        3.84      4.79 o
  -4  -7   1        3.62        5.11      4.81 o
  -3  -7   1       28.24       23.74      5.52 o
  -2  -7   1       15.62       18.00      4.98 o
  -1  -7   1       55.69       59.07      5.70 o
   0  -7   1       44.41       46.62      5.56 o
   1  -7   1        4.97        2.06      3.20 o
   2  -7   1      150.93      144.76     10.34 o
   3  -7   1       85.30       90.77      4.08 o
   4  -7   1        2.13        3.95      3.29 o
   5  -7   1       24.67       21.83      2.61 o
   6  -7   1        1.01       -2.66      2.66 o
   7  -7   1        1.44        1.89      2.75 o
   8  -7   1        6.73        7.64      3.57 o
   9  -7   1        0.58       -7.13      7.13 o
  -9  -6   1        4.87        1.98      4.04 o
  -8  -6   1        9.48        6.59      3.99 o
  -7  -6   1       10.79       10.05      4.17 o
  -6  -6   1       25.24       36.65     12.46 o
  -5  -6   1      125.92      119.23      5.44 o
  -4  -6   1        7.19       17.14      9.05 o
  -3  -6   1       18.54       28.81      4.90 o
  -2  -6   1       76.64       95.92      4.69 o
  -1  -6   1       15.59       17.09      5.28 o
   0  -6   1        5.71       10.84      3.11 o
   1  -6   1      127.94      123.57      6.11 o
   2  -6   1       22.89       23.89      4.27 o
   3  -6   1       12.56       14.14      2.31 o
   4  -6   1      134.53      125.27      3.84 o
   5  -6   1      155.25      149.53      4.63 o
   6  -6   1        0.28        1.45      2.00 o
   7  -6   1       19.76       25.23      3.47 o
   8  -6   1        2.91        6.24      2.52 o
   9  -6   1        0.01       26.17     12.01 o
  10  -6   1       10.61       25.32     13.51 o
 -10  -5   1        6.31        5.34      3.92 o
  -9  -5   1        0.12       -0.10      4.46 o
  -8  -5   1        7.05        4.56      2.94 o
  -7  -5   1       37.60       46.64     11.22 o
  -6  -5   1       13.01       13.19      3.90 o
  -5  -5   1        2.32        2.98      3.68 o
  -4  -5   1      196.61      195.76      5.43 o
  -3  -5   1      104.14      125.25      8.20 o
  -2  -5   1       15.32       14.05      3.24 o
  -1  -5   1        6.74        6.51      3.55 o
   0  -5   1      109.86      103.47      4.48 o
   1  -5   1       83.38      104.34      4.28 o
   2  -5   1      222.69      289.19      4.51 o
   3  -5   1      197.32      208.85      4.73 o
   4  -5   1      160.30      150.48      3.99 o
   5  -5   1        6.47        7.89      2.14 o
   6  -5   1        2.01        5.54      1.78 o
   7  -5   1      120.77      112.15      3.67 o
   8  -5   1        4.60        8.22      5.68 o
   9  -5   1       25.38       18.82      6.96 o
  10  -5   1       11.96       15.25      7.28 o
 -10  -4   1        2.16       -2.34      6.73 o
  -9  -4   1        7.25        1.22      4.13 o
  -8  -4   1      199.56      213.19     15.08 o
  -7  -4   1      100.52       93.59      5.11 o
  -6  -4   1       50.50       54.33      4.32 o
  -5  -4   1      230.48      236.91      6.33 o
  -4  -4   1      472.28      470.54      7.08 o
  -3  -4   1      450.23      493.76     10.10 o
  -2  -4   1      102.42      129.57      3.93 o
  -1  -4   1      195.04      194.49      4.37 o
   0  -4   1        8.04       12.33      3.10 o
   1  -4   1      298.82      322.37      5.87 o
   2  -4   1      696.51      648.90      6.19 o
   3  -4   1       13.93       17.25      2.29 o
   4  -4   1        1.03        2.84      1.77 o
   5  -4   1       25.57       29.43      2.81 o
   6  -4   1      419.21      385.70      8.23 o
   7  -4   1       52.77       54.70      4.00 o
   8  -4   1       44.68       33.56      2.59 o
   9  -4   1        3.47        1.14      2.35 o
  10  -4   1        0.24        1.69      6.03 o
 -10  -3   1       14.50       20.59      7.68 o
  -9  -3   1       16.43       12.55      2.30 o
  -8  -3   1       30.73       28.98      3.23 o
  -7  -3   1      273.69      286.21     16.82 o
  -6  -3   1      180.61      184.73      5.66 o
  -5  -3   1        3.00        4.48      2.09 o
  -4  -3   1        6.23        4.10      2.49 o
  -3  -3   1      117.50      115.22      6.26 o
  -2  -3   1      133.61      120.24      4.98 o
  -1  -3   1     1133.08     1178.19     24.18 o
   0  -3   1      549.25      580.30      7.45 o
   1  -3   1      952.55      896.31     23.65 o
   2  -3   1       47.82       50.64      3.84 o
   3  -3   1     1560.23     1582.43     11.92 o
   4  -3   1      105.51       90.95      3.60 o
   5  -3   1       56.70       59.21      3.24 o
   6  -3   1        0.33       -2.16      2.16 o
   7  -3   1       89.78       88.45      4.51 o
   8  -3   1        0.25        3.16      1.75 o
   9  -3   1        0.08        1.15      1.65 o
  10  -3   1        0.91        4.29      6.03 o
  11  -3   1        1.45        3.19      6.83 o
 -10  -2   1        1.39       -4.44     11.42 o
  -9  -2   1        1.17        4.13      3.61 o
  -8  -2   1       11.01       11.94      3.73 o
  -7  -2   1      239.72      239.36      4.81 o
  -6  -2   1        0.02        1.32      2.81 o
  -5  -2   1       63.52       61.14      5.93 o
  -4  -2   1       35.21       40.56      5.78 o
  -3  -2   1        0.95        3.27      2.09 o
  -2  -2   1     3176.17     3234.23     34.43 o
  -1  -2   1      162.31      221.97      6.65 o
   0  -2   1      586.38      539.46      6.58 o
   1  -2   1      349.08      357.43     15.55 o
   2  -2   1      194.00      150.44      4.09 o
   3  -2   1      232.23      233.53      2.58 o
   4  -2   1      249.55      243.60      3.92 o
   5  -2   1      390.24      404.38      6.73 o
   6  -2   1       59.54       46.80      1.97 o
   7  -2   1        0.00        0.37      1.23 o
   8  -2   1        0.05       -0.58      2.17 o
   9  -2   1       28.20       20.52      3.99 o
  10  -2   1       10.00       20.19      6.68 o
 -10  -1   1        0.18       -1.50     10.62 o
  -9  -1   1       11.62        8.27      2.34 o
  -8  -1   1        1.28       -2.80      3.99 o
  -7  -1   1       10.20        7.57      3.72 o
  -6  -1   1        1.72        1.24      1.87 o
  -5  -1   1       34.42       35.20      6.33 o
  -4  -1   1        9.35       10.21      1.27 o
  -3  -1   1      187.53      159.10      3.56 o
  -2  -1   1     3403.73     3296.11     32.18 o
  -1  -1   1     1846.04     1795.19     36.99 o
   1  -1   1    19717.59    19037.09    188.75 o
   2  -1   1     4612.19     4831.25     35.08 o
   3  -1   1        8.15        6.55      1.33 o
   4  -1   1      241.98      233.96      4.19 o
   5  -1   1      302.22      292.89      3.05 o
   6  -1   1        5.15        7.76      1.91 o
   7  -1   1        0.42        1.27      1.61 o
   8  -1   1        0.55        2.75      2.13 o
   9  -1   1        6.90        5.38      2.08 o
  10  -1   1       17.96       15.40      6.53 o
 -10   0   1        1.60        7.43     11.81 o
  -9   0   1       14.86       13.31      2.77 o
  -8   0   1        3.68        4.43      1.34 o
  -7   0   1        4.46        3.61      1.85 o
  -6   0   1       67.95       66.53      5.63 o
  -5   0   1      389.99      390.50      5.43 o
  -4   0   1      739.29      767.15      5.71 o
  -3   0   1      599.02      551.74     11.27 o
  -2   0   1      130.90      186.49      6.48 o
  -1   0   1      396.54      342.12      6.46 o
   2   0   1      432.14      441.07      5.93 o
   3   0   1       25.04       24.89      1.53 o
   4   0   1      587.38      564.62      7.41 o
   5   0   1        7.42       14.23      2.32 o
   6   0   1      388.87      421.67      6.53 o
   7   0   1       15.95       15.55      3.42 o
   8   0   1       23.62       25.32      4.76 o
   9   0   1        9.23        6.06      2.62 o
  10   0   1        8.85        8.15      6.10 o
 -10   1   1        3.21        0.50     10.57 o
  -9   1   1       14.78       22.98      6.88 o
  -8   1   1        1.08        2.87      1.26 o
  -7   1   1        0.82        2.89      1.89 o
  -6   1   1       80.25       94.95      5.73 o
  -5   1   1       41.44       53.02      2.78 o
  -4   1   1        6.53        7.18      0.95 o
  -3   1   1      233.16      207.53      1.93 o
  -2   1   1     1089.67      953.28     27.23 o
  -1   1   1     3399.03     2981.05     51.78 o
   2   1   1     2665.95     2995.95     28.97 o
   3   1   1      474.07      431.06      6.30 o
   4   1   1      155.33      138.92      2.48 o
   5   1   1        1.75        4.20      1.64 o
   6   1   1       67.69       67.85      5.63 o
   7   1   1       34.35       22.96      4.55 o
   8   1   1        2.02        5.77      3.42 o
   9   1   1        3.06        2.02      2.16 o
  10   1   1        0.08        3.57      4.23 o
 -10   2   1        2.86       27.67     13.21 o
  -9   2   1       12.37        9.02      6.33 o
  -8   2   1        1.47        0.62      0.58 o
  -7   2   1        3.11        4.61      1.32 o
  -6   2   1       17.80       16.67      1.68 o
  -5   2   1        5.06        3.13      1.06 o
  -4   2   1      173.51      147.62      3.60 o
  -3   2   1      149.92      158.62      3.26 o
  -2   2   1        0.24        3.51      0.85 o
  -1   2   1     2016.89     2015.11     15.36 o
   0   2   1      524.44      472.21      5.06 o
   1   2   1      521.45      545.62     10.74 o
   2   2   1      295.43      254.45      8.87 o
   3   2   1      540.21      481.96      7.63 o
   4   2   1        4.07        4.20      1.95 o
   5   2   1       24.43       37.33      4.74 o
   6   2   1       31.22       34.30      2.30 o
   7   2   1       92.84      100.22      3.23 o
   8   2   1       62.52       75.63      4.87 o
   9   2   1        0.00        2.38      4.63 o
  10   2   1        0.75        2.47      3.83 o
  -9   3   1        5.92        8.47      6.43 o
  -8   3   1        0.66        0.85      1.83 o
  -7   3   1      113.42      112.29      7.30 o
  -6   3   1       38.53       36.59      3.76 o
  -5   3   1      159.67      161.00      3.35 o
  -4   3   1       86.65      106.19      2.92 o
  -3   3   1       92.49       97.48      1.65 o
  -2   3   1      168.86      132.14      2.72 o
  -1   3   1      573.15      496.49      6.25 o
   0   3   1       70.00       48.47      3.29 o
   1   3   1     3779.83     3700.94     45.14 o
   2   3   1      133.03      129.09      4.98 o
   3   3   1      459.98      470.63     16.00 o
   4   3   1      117.64      107.15      3.96 o
   5   3   1      189.63      184.68      6.01 o
   6   3   1       23.45       29.54      3.08 o
   7   3   1        0.52       -1.56      2.25 o
   8   3   1       30.94       33.24      5.73 o
   9   3   1       24.19       26.22      7.53 o
  10   3   1        6.78        0.92      5.34 o
 -10   4   1        0.24       36.29     14.46 o
  -9   4   1        1.70       26.62     12.26 o
  -8   4   1        3.10        2.56      2.52 o
  -7   4   1      176.29      164.35      5.70 o
  -6   4   1      156.01      150.80      3.04 o
  -5   4   1        0.06        0.54      1.13 o
  -4   4   1        1.17        1.26      1.24 o
  -3   4   1       33.52       43.80      1.67 o
  -2   4   1       20.98       23.13      2.77 o
  -1   4   1      702.07      640.65      9.29 o
   0   4   1      406.67      336.62     10.64 o
   1   4   1     1030.37      897.66     11.73 o
   2   4   1      177.29      160.75      4.92 o
   3   4   1      784.13      744.48      9.17 o
   4   4   1      123.56      132.64      4.70 o
   5   4   1       69.33       70.28      6.80 o
   6   4   1      155.01      147.53      5.57 o
   7   4   1       35.53       40.25      3.35 o
   8   4   1        5.88       10.03      3.34 o
   9   4   1       16.66       13.76      3.91 o
  10   4   1       42.98       57.83      5.78 o
 -10   5   1        2.09       -7.28     13.16 o
  -9   5   1        6.82       43.77     13.81 o
  -8   5   1        2.68        3.03      1.68 o
  -7   5   1       24.43       29.13      2.87 o
  -6   5   1      217.13      215.55      4.00 o
  -5   5   1       42.14       42.02      3.53 o
  -4   5   1      317.86      282.22      4.19 o
  -3   5   1       11.72       12.89      2.10 o
  -2   5   1      658.75      645.53     14.84 o
  -1   5   1       35.38       31.80      2.59 o
   0   5   1      268.13      262.08      5.13 o
   1   5   1       26.17       29.02      8.23 o
   2   5   1     1834.43     1850.33     20.92 o
   3   5   1      951.34      930.54     18.00 o
   4   5   1      131.77      127.84      4.44 o
   5   5   1       57.55       47.82      3.84 o
   6   5   1      508.40      509.24     10.17 o
   7   5   1       32.91       23.89      7.78 o
   8   5   1       11.87       11.33      3.89 o
   9   5   1        1.31        1.71      3.75 o
  10   5   1        0.44        2.54      5.47 o
  -9   6   1       13.49       37.19     13.61 o
  -8   6   1        0.48       11.91      6.53 o
  -7   6   1        0.33        3.08      2.68 o
  -6   6   1      226.87      194.58      3.24 o
  -5   6   1      200.91      173.88      3.86 o
  -4   6   1       68.14       75.72      5.21 o
  -3   6   1      205.21      198.99      4.30 o
  -2   6   1       28.19       34.14      2.34 o
  -1   6   1       43.32       51.63      3.00 o
   0   6   1       92.92      111.03      6.61 o
   1   6   1        0.04        1.99      3.55 o
   2   6   1       47.58       45.47      3.91 o
   3   6   1      116.39      101.07     11.44 o
   4   6   1        0.02        4.85      3.40 o
   5   6   1        5.78        3.39      4.37 o
   6   6   1     1482.04     1457.53     21.67 o
   7   6   1       75.04       77.83      4.64 o
   8   6   1       53.30       54.68      4.40 o
   9   6   1       17.51       21.45      6.64 o
  10   6   1        3.96        4.07      6.26 o
  -9   7   1       19.61        5.58      7.68 o
  -8   7   1       13.13       24.97      5.21 o
  -7   7   1        2.85        2.60      4.43 o
  -6   7   1      124.89      128.82      3.24 o
  -5   7   1      127.83      127.74      4.62 o
  -4   7   1      653.55      645.06      9.65 o
  -3   7   1        1.62       -0.11      2.78 o
  -2   7   1       47.85       47.42      3.03 o
  -1   7   1        0.13        2.09      2.78 o
   0   7   1      251.43      279.89      7.65 o
   1   7   1       90.41       98.59      4.97 o
   2   7   1        0.08        0.62      4.17 o
   3   7   1       29.66       46.95     14.63 o
   4   7   1       33.27       31.32      5.50 o
   5   7   1       10.73        9.43      4.89 o
   6   7   1       19.26       19.24      4.97 o
   7   7   1       16.37       19.29      4.95 o
   8   7   1       15.72       10.67      4.97 o
   9   7   1        0.27        9.39      7.98 o
  10   7   1        5.90       16.92      4.84 o
  -8   8   1       10.57       20.44      7.58 o
  -7   8   1        2.05        2.12      2.39 o
  -6   8   1        1.05        2.55      2.98 o
  -5   8   1        3.83        2.45      2.30 o
  -4   8   1        2.04        3.79      2.32 o
  -3   8   1        2.36        7.99      3.81 o
  -2   8   1      116.60      130.16      4.66 o
  -1   8   1        0.22        0.86      2.61 o
   0   8   1       20.13       17.09      4.10 o
   1   8   1       24.88       22.16      5.44 o
   2   8   1       63.00       68.06      5.55 o
   3   8   1        2.55        2.29      4.11 o
   4   8   1        0.09       -0.58      4.76 o
   5   8   1       20.08       19.23      4.44 o
   6   8   1       52.37       54.73      5.20 o
   7   8   1        7.02        1.60      3.85 o
   8   8   1       19.73       24.48      5.53 o
   9   8   1        0.01       -3.39      4.15 o
  -8   9   1        2.15       15.25      7.73 o
  -7   9   1        2.30        3.65      2.76 o
  -6   9   1        1.41        5.53      2.58 o
  -5   9   1        1.30        3.41      2.48 o
  -4   9   1        8.59        8.64      2.97 o
  -3   9   1        5.08        5.03      3.20 o
  -2   9   1       43.34       39.08      3.98 o
  -1   9   1       66.99       75.58      4.73 o
   0   9   1       25.10       22.00      4.67 o
   1   9   1        0.01        7.53      7.73 o
   2   9   1       76.52       69.49      6.07 o
   3   9   1       27.13       20.46      6.12 o
   4   9   1       23.21       21.18      4.86 o
   5   9   1        0.00       -0.04      3.79 o
   6   9   1       18.27       12.50      4.83 o
   7   9   1        8.17       11.65      7.30 o
   8   9   1        2.67        2.51      7.75 o
   9   9   1        2.11        4.91      5.67 o
  -7  10   1        0.05        3.91      3.69 o
  -6  10   1        1.31        5.55      6.71 o
  -5  10   1        1.61        5.09      6.63 o
  -4  10   1       18.15       15.35      4.03 o
  -3  10   1        5.14        0.14      3.06 o
  -2  10   1        0.22        0.17      4.69 o
  -1  10   1       92.16       92.10      5.26 o
   0  10   1       13.71       20.38      5.51 o
   1  10   1       70.10       75.52     17.07 o
   2  10   1        0.19        0.07      6.61 o
   3  10   1       80.21       80.23     10.37 o
   4  10   1       20.42       13.89      5.13 o
   5  10   1        9.96        5.46      5.61 o
   6  10   1        3.02        4.21      8.24 o
   7  10   1        1.29        5.77      8.53 o
   8  10   1        2.14       18.35     10.14 o
  -6  11   1        0.82       -2.73      6.01 o
  -5  11   1        0.52        5.38      3.23 o
  -4  11   1        1.30        5.79      3.58 o
  -3  11   1        0.07       -0.17      4.80 o
  -2  11   1        0.91       -1.54      3.39 o
  -1  11   1       32.59       30.59      4.22 o
   0  11   1       62.37       90.53      6.34 o
   1  11   1        5.66        7.60      6.19 o
   2  11   1       18.32        8.50      5.16 o
   3  11   1       10.08        5.68      6.22 o
   4  11   1       34.10       39.56     11.22 o
   5  11   1        0.15       -1.51      7.80 o
   6  11   1        2.88        3.65      6.38 o
   7  11   1       15.46        7.49      7.09 o
  -5  12   1       12.24       37.86     14.76 o
  -4  12   1        0.08        8.82      6.37 o
  -3  12   1        3.92       14.08      7.29 o
  -2  12   1        0.10       -0.95      3.89 o
  -1  12   1        0.01       15.80      9.05 o
   0  12   1       36.35       30.49     14.36 o
   1  12   1       11.80       19.69      6.78 o
   2  12   1       45.16       66.31     13.36 o
   3  12   1       15.08       15.16     10.39 o
   4  12   1        0.02       -0.81      5.21 o
   5  12   1       27.52       35.17      6.87 o
   6  12   1        0.01        3.39      6.88 o
  -3  13   1       18.99       26.70      9.36 o
  -2  13   1        4.90        6.53      5.06 o
  -1  13   1        8.98        6.63      4.22 o
   0  13   1        2.82       -5.91      5.91 o
   1  13   1        9.53       37.40     18.39 o
   2  13   1        4.32       10.49      9.25 o
   3  13   1        1.98       11.73     12.01 o
   4  13   1        0.25        2.25     10.07 o
  -1 -13   2        7.24       -4.72     24.15 o
   0 -13   2        1.90        7.35      6.50 o
   1 -13   2        0.65       -4.19      5.48 o
  -4 -12   2        1.93        3.87      5.90 o
  -3 -12   2        0.03        2.37      5.72 o
  -2 -12   2        6.93        1.78      7.02 o
  -1 -12   2       17.62       10.08      6.11 o
   0 -12   2        4.94        7.47      7.33 o
   1 -12   2       12.30        8.98      4.07 o
   2 -12   2        0.00        7.50      4.96 o
   3 -12   2        0.81       -3.88      5.17 o
   4 -12   2        1.98       20.62      7.61 o
  -5 -11   2        5.36        0.30      8.52 o
  -4 -11   2        1.05       -6.69      6.96 o
  -3 -11   2       11.14       13.17      5.72 o
  -2 -11   2       24.68       23.19     16.60 o
  -1 -11   2       36.13       28.53      7.88 o
   0 -11   2        2.67        9.88      7.88 o
   1 -11   2       13.22       18.49      5.56 o
   2 -11   2        5.11       11.21      5.49 o
   3 -11   2       41.35       43.44      5.24 o
   4 -11   2        6.11       22.30      5.67 o
   5 -11   2        5.15        8.27      7.84 o
   6 -11   2        0.08        5.97      9.52 o
  -7 -10   2        0.14        3.34      6.88 o
  -6 -10   2       11.78        8.49     11.89 o
  -5 -10   2       13.38       16.71      6.59 o
  -4 -10   2       20.76       31.18      6.94 o
  -3 -10   2        0.76       -5.03      6.61 o
  -2 -10   2       36.92       38.23      6.01 o
  -1 -10   2       82.41      100.18     12.16 o
   0 -10   2       15.50       17.47      6.08 o
   1 -10   2        9.74       10.14      6.18 o
   2 -10   2       48.21       35.47      5.77 o
   3 -10   2        1.12        3.14      4.51 o
   4 -10   2        3.13        8.29      4.70 o
   5 -10   2        0.04        3.33      3.70 o
   6 -10   2        0.56        5.92      6.36 o
   7 -10   2        0.25        4.57      4.51 o
  -7  -9   2       28.92       38.60     10.62 o
  -6  -9   2        2.35        3.23      5.36 o
  -5  -9   2        0.85        1.59      5.33 o
  -4  -9   2       51.21       53.66     15.85 o
  -3  -9   2        8.64       12.57     14.11 o
  -2  -9   2       86.91      114.89     10.71 o
  -1  -9   2       38.07       33.31      7.78 o
   0  -9   2       23.33       27.57      6.32 o
   1  -9   2      117.08      106.07      7.12 o
   2  -9   2       10.95        6.67      3.20 o
   3  -9   2        0.40        1.08      2.84 o
   4  -9   2        4.20        4.90      5.08 o
   5  -9   2        6.23        1.79      2.86 o
   6  -9   2        0.72        0.56      2.90 o
   7  -9   2       12.57       22.17      4.68 o
   8  -9   2        6.26       22.49      6.30 o
  -8  -8   2        9.29       17.64      7.50 o
  -7  -8   2        0.19        4.83      4.89 o
  -6  -8   2       51.62       57.11      5.28 o
  -5  -8   2        3.80        9.42      4.22 o
  -4  -8   2        3.17       10.14      4.29 o
  -3  -8   2      162.06      153.24      8.42 o
  -2  -8   2      232.08      204.49      7.48 o
  -1  -8   2        7.63        9.37      5.77 o
   0  -8   2        0.28        3.47      4.70 o
   1  -8   2       63.97       75.10      5.41 o
   2  -8   2        6.50        6.11      2.99 o
   3  -8   2      281.08      252.84      5.59 o
   4  -8   2        4.82        1.87      4.37 o
   5  -8   2        0.44        0.16      2.55 o
   6  -8   2        0.37        0.78      3.34 o
   7  -8   2       11.51       16.19      3.71 o
   8  -8   2        2.80        4.23      3.58 o
  -9  -7   2        9.14       15.49     12.31 o
  -8  -7   2        3.19        3.48      3.54 o
  -7  -7   2       56.83       51.52      4.67 o
  -6  -7   2       65.87       64.51      5.93 o
  -5  -7   2        4.47        7.46      3.72 o
  -4  -7   2      419.73      376.27      8.66 o
  -3  -7   2      101.86       98.78      5.83 o
  -2  -7   2      112.58      118.48     15.80 o
  -1  -7   2        2.76       -0.94      3.61 o
   0  -7   2        7.72       13.95      6.33 o
   1  -7   2       28.78       25.13      4.04 o
   2  -7   2        1.49        2.99      3.85 o
   3  -7   2       16.11       15.39      3.35 o
   4  -7   2       22.89       23.02      3.19 o
   5  -7   2       36.13       26.73      3.08 o
   6  -7   2       26.73       21.21      3.41 o
   7  -7   2        2.37       -1.15      3.15 o
   8  -7   2        0.22       -3.28      3.28 o
   9  -7   2        6.13        4.94      6.93 o
  -9  -6   2       11.26       13.64      5.31 o
  -8  -6   2        2.37        5.46      6.11 o
  -7  -6   2       63.33       57.13      7.15 o
  -6  -6   2        0.54        3.44      3.85 o
  -5  -6   2      176.17      165.22      9.94 o
  -4  -6   2       22.12       27.69      5.20 o
  -3  -6   2       60.08       61.09      5.50 o
  -2  -6   2      548.32      532.77     18.39 o
  -1  -6   2      130.31      138.25      5.31 o
   0  -6   2        0.05        0.65      2.77 o
   1  -6   2       47.55       49.95      3.70 o
   2  -6   2       43.88       43.79      3.17 o
   3  -6   2       13.33       15.51      2.50 o
   4  -6   2       34.23       42.27      6.10 o
   5  -6   2        0.80       -2.40      2.40 o
   6  -6   2       25.07       33.17      5.19 o
   7  -6   2       22.48       15.02      4.36 o
   8  -6   2       61.26       63.16      4.09 o
   9  -6   2        4.04       -1.50      3.93 o
  10  -6   2        0.01       -0.60      6.08 o
  -9  -5   2        0.04        0.83      2.73 o
  -8  -5   2        7.10        2.81      4.63 o
  -7  -5   2       27.24       20.27      3.15 o
  -6  -5   2      130.91      130.54     10.17 o
  -5  -5   2       21.28       27.86      7.95 o
  -4  -5   2      225.14      247.95      7.25 o
  -3  -5   2      987.10      985.41     16.71 o
  -2  -5   2        4.04        9.56      3.51 o
  -1  -5   2      164.83      170.56      5.13 o
   0  -5   2      147.46      151.68      8.05 o
   1  -5   2       84.40       90.22     13.19 o
   2  -5   2        8.39       19.09      2.86 o
   3  -5   2      378.42      421.58      5.76 o
   4  -5   2       71.92       71.72      5.70 o
   5  -5   2       74.54       77.01      3.51 o
   6  -5   2       19.69       29.59      2.53 o
   7  -5   2      163.92      165.80      4.31 o
   8  -5   2      148.87      149.96     15.95 o
   9  -5   2        3.48       11.48      8.27 o
  10  -5   2        2.48       22.83      6.93 o
  -9  -4   2       14.73       12.93      2.71 o
  -8  -4   2        0.06        2.46      4.05 o
  -7  -4   2      114.10      138.02      4.81 o
  -6  -4   2      354.06      359.42     20.14 o
  -5  -4   2       59.18       63.27      4.23 o
  -4  -4   2       29.60       35.51      3.13 o
  -3  -4   2       11.12       10.23      3.19 o
  -2  -4   2     1232.45     1317.94     14.89 o
  -1  -4   2        3.37        5.71      2.40 o
   0  -4   2       20.02       19.71      2.62 o
   1  -4   2      520.10      585.50     24.83 o
   2  -4   2       95.73      101.59      2.80 o
   3  -4   2      315.77      319.11      4.88 o
   4  -4   2        0.57        1.03      1.31 o
   5  -4   2       27.95       29.44      2.01 o
   6  -4   2      361.98      358.54      6.36 o
   7  -4   2       10.20       12.98      2.72 o
   8  -4   2       35.22       39.14      3.47 o
   9  -4   2        1.51        0.21      2.05 o
  10  -4   2       16.26       52.84     12.71 o
 -10  -3   2        6.85        9.42      7.53 o
  -9  -3   2      107.02      109.12      3.15 o
  -8  -3   2        2.63        0.36      1.88 o
  -7  -3   2       46.23       48.96      6.16 o
  -6  -3   2      298.70      288.66      5.65 o
  -5  -3   2      317.69      328.51      5.15 o
  -4  -3   2       87.09       95.58      3.76 o
  -3  -3   2      818.41      770.96     14.73 o
  -2  -3   2      108.18      114.97      5.63 o
  -1  -3   2      262.37      249.17      4.60 o
   0  -3   2       11.22        4.18      3.69 o
   1  -3   2        1.60        0.92      1.90 o
   2  -3   2      336.10      388.70      6.21 o
   3  -3   2      326.54      336.29      4.07 o
   4  -3   2      185.03      192.47      3.22 o
   5  -3   2       90.87       95.33      3.89 o
   6  -3   2        4.36        7.34      2.20 o
   7  -3   2        0.12        3.75      4.84 o
   8  -3   2        4.06        4.43      2.05 o
   9  -3   2        0.17        3.08      2.65 o
  10  -3   2        0.00      -10.72     10.72 o
  11  -3   2        9.58       35.79     13.31 o
 -10  -2   2        4.53       11.61     12.61 o
  -9  -2   2        1.83        5.98      6.16 o
  -8  -2   2       17.63       15.62      1.78 o
  -7  -2   2       28.47       28.57      5.01 o
  -6  -2   2       69.87       77.89      3.02 o
  -5  -2   2        1.26        4.24      2.00 o
  -4  -2   2       88.93       94.99      2.45 o
  -3  -2   2     1482.32     1475.72     15.38 o
  -2  -2   2     1254.91     1271.51     13.52 o
  -1  -2   2     2070.79     1942.00     19.43 o
   0  -2   2      748.05      733.00      8.40 o
   1  -2   2       73.41       60.19      6.53 o
   2  -2   2      666.44      679.32      7.69 o
   3  -2   2        4.73        1.57      0.97 o
   4  -2   2      443.30      472.37      5.32 o
   5  -2   2        0.01        0.44      1.26 o
   6  -2   2       15.96       13.78      2.77 o
   7  -2   2        0.01       -2.28      2.28 o
   8  -2   2       14.33       16.50      3.65 o
   9  -2   2        0.51        1.52      2.49 o
  10  -2   2        1.84        0.51      2.05 o
 -10  -1   2        2.68        3.99     11.81 o
  -9  -1   2       14.78       20.89      7.03 o
  -8  -1   2        2.46        0.04      2.47 o
  -7  -1   2       21.75       27.64      3.42 o
  -6  -1   2        1.93        2.35      1.79 o
  -5  -1   2       13.53       16.25      5.96 o
  -4  -1   2       95.17      108.70      1.93 o
  -3  -1   2       30.69       30.26      2.34 o
  -2  -1   2      533.19      510.68      5.75 o
  -1  -1   2    10461.08    10977.68    139.15 o
   0  -1   2      365.60      373.30      8.75 o
   1  -1   2       28.17       28.45      5.78 o
   2  -1   2      272.61      276.72      2.92 o
   3  -1   2       68.60       91.58      1.65 o
   4  -1   2        3.42        3.78      1.68 o
   5  -1   2       17.51       22.27      1.99 o
   6  -1   2      119.94      120.16      3.45 o
   7  -1   2        1.94        1.46      1.68 o
   8  -1   2        1.41        2.83      1.88 o
   9  -1   2        7.34        3.70      2.25 o
  10  -1   2        1.51        7.72      4.67 o
 -10   0   2        0.14       -4.69     11.91 o
  -9   0   2        4.43        4.79      6.48 o
  -8   0   2        5.54        3.44      0.63 o
  -7   0   2       11.50        7.10      1.33 o
  -6   0   2        2.57        5.91      3.96 o
  -5   0   2      270.54      281.03      9.27 o
  -4   0   2       16.39       16.83      1.14 o
  -3   0   2       25.89       20.06      1.33 o
  -2   0   2     1205.42     1269.76     10.48 o
  -1   0   2     4328.72     4300.40     34.54 o
   0   0   2     1720.14     1575.61     13.61 o
   1   0   2      750.62      747.59     11.22 o
   2   0   2       90.99       68.99      3.09 o
   3   0   2      445.48      418.15      5.10 o
   4   0   2       56.51       53.74      3.04 o
   5   0   2        3.30        5.11      1.60 o
   6   0   2        2.89        2.98      1.38 o
   7   0   2        0.21        0.59      2.12 o
   8   0   2        0.00       -2.18      2.18 o
   9   0   2       46.89       49.11      9.47 o
  10   0   2        0.49       -0.62      2.15 o
 -10   1   2        5.52        6.13      7.23 o
  -9   1   2        6.57        5.48      6.73 o
  -8   1   2        0.34       -2.39      9.37 o
  -7   1   2        9.52       18.49      5.63 o
  -6   1   2        8.02        9.61      0.96 o
  -5   1   2       23.71       22.37      1.62 o
  -4   1   2        6.14        6.47      1.38 o
  -3   1   2      118.27      131.85      4.69 o
  -2   1   2     1400.80     1481.22     15.94 o
  -1   1   2      434.19      453.65     11.86 o
   0   1   2     1149.58     1138.79      6.87 o
   1   1   2      501.00      484.25      5.20 o
   2   1   2     5891.05     6129.83     67.44 o
   3   1   2     2155.13     2201.26     22.32 o
   4   1   2      827.57      831.87      9.09 o
   5   1   2      128.97      122.48      6.13 o
   6   1   2       51.81       57.38      5.78 o
   7   1   2      119.67      121.83      5.99 o
   8   1   2        7.54       14.01      7.88 o
   9   1   2       10.66        5.85      2.30 o
  10   1   2        0.21       -2.77      3.51 o
  -9   2   2       72.54       70.49      8.97 o
  -8   2   2       37.93       36.49     11.71 o
  -7   2   2        2.00       -3.79      8.52 o
  -6   2   2        6.18        2.24      4.44 o
  -5   2   2       70.49       89.73      5.58 o
  -4   2   2       32.43       34.51      4.34 o
  -3   2   2      795.86      808.33     20.97 o
  -2   2   2     2941.42     2732.94     18.20 o
  -1   2   2    10316.40    10373.27     89.90 o
   0   2   2     8569.86     8596.67     81.49 o
   1   2   2     3486.96     3655.55     38.39 o
   2   2   2     1032.39     1073.88     11.24 o
   3   2   2     1929.81     1845.36     34.57 o
   4   2   2      490.88      537.22      7.01 o
   5   2   2      230.29      235.60      4.56 o
   6   2   2        0.07        0.47      6.21 o
   7   2   2       12.22       16.85      3.74 o
   8   2   2       32.11       37.97      5.76 o
   9   2   2       45.97       41.05      4.27 o
  10   2   2        2.82        5.45      5.36 o
  -9   3   2        1.24        4.79      6.58 o
  -8   3   2       25.96       30.81      6.98 o
  -7   3   2        0.44        2.39      5.08 o
  -6   3   2      118.53      122.03      7.43 o
  -5   3   2      174.69      170.07      4.66 o
  -4   3   2       16.81       21.21      2.34 o
  -3   3   2       11.40       10.09      1.12 o
  -2   3   2       37.05       37.50      1.66 o
  -1   3   2      564.19      621.29      5.13 o
   0   3   2     3331.10     3445.09     37.63 o
   1   3   2       56.56       33.66      3.00 o
   2   3   2      914.16      865.86      9.64 o
   3   3   2      593.52      574.65      7.99 o
   4   3   2      661.25      671.54     10.35 o
   5   3   2      307.12      314.11      7.26 o
   6   3   2        0.71       -0.75      2.09 o
   7   3   2       31.35       29.33      3.42 o
   8   3   2        4.21        3.75      2.48 o
   9   3   2        0.05        3.99      3.99 o
  10   3   2        0.53        2.96      7.18 o
  11   3   2        3.49        0.45      4.19 o
 -10   4   2        1.49       14.66      8.32 o
  -9   4   2        7.49       23.33      7.68 o
  -8   4   2       12.17       34.89      7.13 o
  -7   4   2        5.27       13.61      5.88 o
  -6   4   2        1.44        1.71      2.25 o
  -5   4   2        9.03        6.05      2.02 o
  -4   4   2        0.03       -0.51      1.09 o
  -3   4   2       46.16       49.09      1.64 o
  -2   4   2       19.65       25.50      2.50 o
  -1   4   2     2000.74     1951.11     16.82 o
   0   4   2      246.85      263.50      4.67 o
   1   4   2      514.87      519.86      7.07 o
   2   4   2        0.02        1.62      2.79 o
   3   4   2      245.87      259.97      4.97 o
   4   4   2        2.87        7.64      2.45 o
   5   4   2      558.62      539.28      7.77 o
   6   4   2        3.80        1.51      3.31 o
   7   4   2       17.90       22.40      4.34 o
   8   4   2       64.60       56.03      9.55 o
   9   4   2        8.90        5.01      3.02 o
  10   4   2        0.12        3.64      7.73 o
  11   4   2        1.73       -4.54      8.67 o
 -10   5   2        0.43       11.86     14.41 o
  -9   5   2        0.09        8.77      7.23 o
  -8   5   2        0.07        9.92      6.53 o
  -7   5   2        3.65        1.77      1.07 o
  -6   5   2        8.80        9.74      1.59 o
  -5   5   2      134.74      127.09      4.09 o
  -4   5   2       40.93       36.00      3.00 o
  -3   5   2      248.08      252.16      3.70 o
  -2   5   2        3.38        5.75      2.11 o
  -1   5   2        1.85        1.88      1.72 o
   0   5   2      373.50      384.86      6.91 o
   1   5   2       35.54       31.76      3.01 o
   2   5   2       30.55       25.92      3.08 o
   3   5   2        7.93       14.39      3.01 o
   4   5   2      249.31      225.30      7.63 o
   5   5   2       98.18      102.42     11.37 o
   6   5   2       17.85       21.07      4.16 o
   7   5   2      409.45      393.45     32.63 o
   8   5   2       53.44       60.83      5.11 o
   9   5   2        8.70        6.63      3.93 o
  10   5   2       19.19       14.26      4.61 o
  11   5   2       19.71       14.76      6.13 o
  -9   6   2        2.68        2.39      7.13 o
  -8   6   2        6.27       13.71      7.13 o
  -7   6   2        2.08        0.68      1.88 o
  -6   6   2       23.80       23.60      1.78 o
  -5   6   2      173.15      179.13      3.41 o
  -4   6   2      364.33      354.46      4.94 o
  -3   6   2      324.95      312.92      4.37 o
  -2   6   2      249.98      235.95      4.45 o
  -1   6   2       53.29       70.47      4.90 o
   0   6   2      361.26      363.03      7.48 o
   1   6   2     1045.68     1037.58     19.99 o
   2   6   2       99.00      104.39      5.40 o
   3   6   2        0.30        4.17      3.15 o
   4   6   2       14.12       14.81      4.23 o
   5   6   2       41.19       46.28      5.14 o
   6   6   2      105.51      142.44     19.72 o
   7   6   2        5.40        8.58      4.44 o
   8   6   2        0.27        2.86      3.26 o
   9   6   2       33.36       33.58      5.00 o
  10   6   2        2.25       -0.23      3.41 o
  -9   7   2        7.60       17.05     14.36 o
  -8   7   2        2.40        1.64      5.52 o
  -7   7   2        9.31       17.73      8.89 o
  -6   7   2        7.60        7.55      2.40 o
  -5   7   2        6.79       -0.53      2.15 o
  -4   7   2       51.41       42.04      4.42 o
  -3   7   2       72.48       74.28      6.80 o
  -2   7   2        3.35        6.89      4.64 o
  -1   7   2       55.52       50.53      4.14 o
   0   7   2      101.35      114.26      5.66 o
   1   7   2       23.44       24.07      3.84 o
   2   7   2       84.46       78.51      7.50 o
   3   7   2       20.90       24.36      4.28 o
   4   7   2       45.70       45.37      5.53 o
   5   7   2       21.96       16.37      5.20 o
   6   7   2       34.22       42.00      7.05 o
   7   7   2        0.00       -0.10      3.83 o
   8   7   2       11.04        6.58      3.92 o
   9   7   2        0.22        3.40      6.36 o
  10   7   2        0.00        7.42      5.03 o
  -8   8   2        8.30       38.61     27.44 o
  -7   8   2        1.30        6.40      1.93 o
  -6   8   2        1.17       11.29      3.20 o
  -5   8   2        1.11        1.16      2.22 o
  -4   8   2        8.73        8.98      2.67 o
  -3   8   2      240.98      241.16      5.53 o
  -2   8   2       15.44       21.46      2.97 o
  -1   8   2        4.67        8.82      3.17 o
   0   8   2        0.32        0.80      4.76 o
   1   8   2      239.76      251.24      7.31 o
   2   8   2       13.68        8.85      4.24 o
   3   8   2       18.81       24.87      4.81 o
   4   8   2        1.11       -4.96      7.33 o
   5   8   2       86.28       74.75      9.72 o
   6   8   2        4.10        1.80      4.83 o
   7   8   2       23.52       13.37      5.66 o
   8   8   2       38.21       34.23      8.28 o
   9   8   2       27.21       19.33      6.03 o
  -8   9   2        0.09        2.34      7.23 o
  -7   9   2        2.11        9.33      4.23 o
  -6   9   2        0.46        3.73      2.62 o
  -5   9   2       25.25       16.46      3.52 o
  -4   9   2       83.51       76.28      5.42 o
  -3   9   2       30.32       41.17      3.85 o
  -2   9   2        4.93        6.90      3.45 o
  -1   9   2        6.17        0.10      4.80 o
   0   9   2       37.09       36.97      6.11 o
   1   9   2       37.52       36.73      8.89 o
   2   9   2       41.30       40.05      5.32 o
   3   9   2       61.93       43.18      6.72 o
   4   9   2       52.16       54.02      6.85 o
   5   9   2        2.53        0.45      3.87 o
   6   9   2        0.02        1.43      4.17 o
   7   9   2        2.56       10.98      8.03 o
   8   9   2        0.00       -4.56      4.56 o
   9   9   2        6.12       22.48     10.82 o
  -7  10   2        0.47       13.96      7.93 o
  -6  10   2        2.59        6.88      5.52 o
  -5  10   2       14.90       11.42      3.79 o
  -4  10   2        1.11       -3.72      4.49 o
  -3  10   2       10.55        7.45      3.75 o
  -2  10   2        1.68        3.39      3.20 o
  -1  10   2        1.79        1.33      3.29 o
   0  10   2       93.71       90.67     22.96 o
   1  10   2       73.29       63.94      9.82 o
   2  10   2        6.02        4.59      4.40 o
   3  10   2        2.97        3.51      7.38 o
   4  10   2       50.55       66.04     11.57 o
   5  10   2       45.43       37.30      5.78 o
   6  10   2        7.32       10.76      5.21 o
   7  10   2        7.00        8.69      5.16 o
   8  10   2        4.89        3.41      7.43 o
  -6  11   2        0.01        1.49      3.32 o
  -5  11   2        0.36        8.77      5.57 o
  -4  11   2       25.22       18.66      3.49 o
  -3  11   2        5.52        0.28      3.93 o
  -2  11   2        4.10        4.10      3.84 o
  -1  11   2        4.71        3.23      3.88 o
   0  11   2        7.75        2.73      4.41 o
   1  11   2       30.00       27.19      5.28 o
   2  11   2       33.29       35.25      7.63 o
   3  11   2       26.25       24.76      5.87 o
   4  11   2       30.79       19.17      9.67 o
   5  11   2        0.03        0.23      5.55 o
   6  11   2        0.46        0.17      4.84 o
   7  11   2        2.54        2.42      5.31 o
  -5  12   2        0.00        7.60      9.87 o
  -4  12   2       28.12       34.31      4.25 o
  -3  12   2        4.40        6.37      3.99 o
  -2  12   2        4.52        4.54      6.94 o
  -1  12   2        0.28        0.69      3.83 o
   0  12   2       55.39       43.95      5.44 o
   1  12   2       19.94       19.58      6.93 o
   2  12   2       28.77       26.75      7.46 o
   3  12   2        2.68       -6.93      6.93 o
   4  12   2        2.57       -2.31      5.25 o
   5  12   2        0.01       -1.09      5.29 o
   6  12   2       59.39       79.76      7.96 o
  -3  13   2        8.18        8.58      5.26 o
  -2  13   2        1.50        5.69      4.51 o
  -1  13   2        5.11        2.52      4.51 o
   0  13   2       14.68       28.40     10.76 o
   1  13   2        0.90       -1.70      5.80 o
   2  13   2       26.03       32.01      8.39 o
   3  13   2        6.00        4.13      5.86 o
   4  13   2        2.15       -3.36      5.94 o
   1  14   2        0.86        9.22      7.04 o
  -3 -12   3       16.60       18.99      6.88 o
  -2 -12   3        1.01        1.20      6.67 o
  -1 -12   3        6.07        5.88      7.82 o
   0 -12   3        5.59       12.06      6.35 o
   1 -12   3       16.58        4.22      7.51 o
   2 -12   3        0.15        6.11      4.25 o
   3 -12   3        6.85        8.94      4.29 o
   4 -12   3        0.00       -0.66      4.78 o
  -5 -11   3        1.08       -0.40      8.10 o
  -4 -11   3       10.88       13.15     10.12 o
  -3 -11   3        7.85        9.08      7.23 o
  -2 -11   3       29.22       34.25     19.24 o
  -1 -11   3       19.83       23.42      6.13 o
   0 -11   3        0.05        2.69      5.09 o
   1 -11   3       61.02       60.97     11.24 o
   2 -11   3       19.20       21.36      8.95 o
   3 -11   3        0.08       -4.37      4.37 o
   4 -11   3        1.57       10.97      7.51 o
   5 -11   3        1.14        7.86      7.34 o
  -6 -10   3        2.04       -3.64      7.28 o
  -5 -10   3        0.66        1.05      4.62 o
  -4 -10   3        1.64        4.66      4.95 o
  -3 -10   3       23.97       27.49      5.94 o
  -2 -10   3        0.35        4.55      8.34 o
  -1 -10   3        0.03        1.47      4.65 o
   0 -10   3       32.01       33.36      7.29 o
   1 -10   3       57.44       56.32     14.83 o
   2 -10   3        0.05       -0.69      3.20 o
   3 -10   3        1.47        2.64      3.89 o
   4 -10   3       17.83       14.13      3.77 o
   5 -10   3       12.64       11.46      4.12 o
   6 -10   3        0.59        1.80      4.65 o
   7 -10   3        0.00       11.65      8.38 o
  -7  -9   3        0.00       -0.23      7.48 o
  -6  -9   3        0.54       12.33      6.01 o
  -5  -9   3        1.23        8.54      5.82 o
  -4  -9   3       28.24       34.60      7.00 o
  -3  -9   3       32.36       24.03      5.31 o
  -2  -9   3       24.69       20.10      5.05 o
  -1  -9   3      110.37      123.83      6.69 o
   0  -9   3       11.78        3.56      5.03 o
   1  -9   3      182.17      192.66      7.39 o
   2  -9   3      328.41      321.75      7.35 o
   3  -9   3       23.97       25.97      4.18 o
   4  -9   3       27.08       17.65      3.52 o
   5  -9   3       21.47       15.04      3.42 o
   6  -9   3        0.04       -1.12      3.17 o
   7  -9   3        8.35       11.50      3.37 o
   8  -9   3        5.36        8.98      3.35 o
  -8  -8   3        3.96        8.34     12.81 o
  -7  -8   3       11.13       13.44      5.26 o
  -6  -8   3        6.97        7.34      4.21 o
  -5  -8   3        4.99        6.85      4.23 o
  -4  -8   3        0.57        8.51      5.05 o
  -3  -8   3       87.23       91.92     19.91 o
  -2  -8   3      268.70      263.90     14.28 o
  -1  -8   3        1.87       -5.28      5.58 o
   0  -8   3        0.55        7.69      4.42 o
   1  -8   3       92.25       93.57     13.48 o
   2  -8   3       61.32       57.45      6.85 o
   3  -8   3        7.44        8.24      3.44 o
   4  -8   3       64.46       66.62      3.80 o
   5  -8   3        0.01        3.78      2.72 o
   6  -8   3        6.22        6.21      3.81 o
   7  -8   3        2.65       15.79     10.34 o
   8  -8   3        4.55        4.54      3.57 o
  -8  -7   3       15.32       17.11      4.83 o
  -7  -7   3        0.08        0.82      5.18 o
  -6  -7   3       49.85       63.32      7.15 o
  -5  -7   3        2.96       10.69      3.85 o
  -4  -7   3       30.64       23.14      5.13 o
  -3  -7   3      373.08      355.87      8.69 o
  -2  -7   3       14.46       15.04      6.48 o
  -1  -7   3        7.53        7.00      4.02 o
   0  -7   3       25.80       19.92      4.36 o
   1  -7   3       45.53       49.90      6.95 o
   2  -7   3       72.10       87.67      4.99 o
   3  -7   3       66.60       70.91      6.57 o
   4  -7   3        5.10        1.68      2.86 o
   5  -7   3        4.17        6.30      3.43 o
   6  -7   3       12.24       17.15      4.10 o
   7  -7   3        5.60        7.20      3.04 o
   8  -7   3        2.62        4.11      3.33 o
   9  -7   3        0.52        1.40      7.33 o
  -9  -6   3        3.32        4.96      4.17 o
  -8  -6   3        4.76        8.76      3.28 o
  -7  -6   3       28.59       13.30      4.21 o
  -6  -6   3       25.80       19.09      4.40 o
  -5  -6   3      201.90      212.77     16.23 o
  -4  -6   3        2.23        8.51      3.63 o
  -3  -6   3       38.22       37.52      4.33 o
  -2  -6   3       38.07       41.90     11.54 o
  -1  -6   3        7.03        6.36      4.10 o
   0  -6   3        5.97        4.75      3.86 o
   1  -6   3        5.70        2.93      3.17 o
   2  -6   3       31.08       38.12      3.82 o
   3  -6   3       29.39       33.78      3.73 o
   4  -6   3       91.28       91.72      3.85 o
   5  -6   3        0.63        2.28      2.19 o
   6  -6   3        4.37        7.18      3.05 o
   7  -6   3       25.22       27.29      3.52 o
   8  -6   3        0.91        0.79      2.80 o
   9  -6   3       13.37        5.43      6.78 o
  10  -6   3        5.05        4.04      6.33 o
  -9  -5   3        2.13       -1.63      4.70 o
  -8  -5   3        3.03        9.39      2.87 o
  -7  -5   3        3.70        3.88      3.28 o
  -6  -5   3       25.54       23.61      5.34 o
  -5  -5   3       51.35       49.32      5.48 o
  -4  -5   3      444.89      430.65     16.25 o
  -3  -5   3        0.08       -1.44      2.87 o
  -2  -5   3        8.00        5.69      3.86 o
  -1  -5   3       51.78       51.71      3.60 o
   0  -5   3        5.30        6.37      3.51 o
   1  -5   3       70.30       60.11      3.63 o
   2  -5   3       96.89       90.22      4.51 o
   3  -5   3      112.43      127.44      3.23 o
   4  -5   3        7.84       16.32      2.88 o
   5  -5   3        5.48       10.78      2.88 o
   6  -5   3        1.75        3.28      2.81 o
   7  -5   3      134.77      138.06      6.57 o
   8  -5   3        3.50        1.57      3.50 o
   9  -5   3        8.43        7.58      2.58 o
  10  -5   3        0.39      -10.52     10.52 o
  -9  -4   3        7.96        6.49      3.00 o
  -8  -4   3       45.52       27.25      5.66 o
  -7  -4   3        4.30        5.31      2.83 o
  -6  -4   3       63.66       69.26      3.28 o
  -5  -4   3       24.25       38.53      9.52 o
  -4  -4   3      218.13      209.49      8.30 o
  -3  -4   3        1.61        2.15      4.01 o
  -2  -4   3       14.47       11.57      2.68 o
  -1  -4   3       17.52       22.81      4.26 o
   0  -4   3       74.26       61.92      3.29 o
   1  -4   3        3.65        7.97      4.18 o
   2  -4   3      291.25      356.14      6.62 o
   3  -4   3       13.56       10.23      2.75 o
   4  -4   3       15.27       17.06      2.18 o
   5  -4   3       11.80       12.86      2.80 o
   6  -4   3       42.44       48.65      8.06 o
   7  -4   3        9.81        7.97      2.99 o
   8  -4   3       61.78       59.40      4.13 o
   9  -4   3        0.68        1.60      2.89 o
  10  -4   3        1.63        3.91      4.10 o
  -9  -3   3        8.77       10.40      3.94 o
  -8  -3   3       67.66       71.24      3.38 o
  -7  -3   3       69.82       73.15      3.43 o
  -6  -3   3        2.41       -1.97      1.97 o
  -5  -3   3       28.20       38.10      2.61 o
  -4  -3   3       61.09       60.73      4.63 o
  -3  -3   3      850.79      885.95     11.00 o
  -2  -3   3      404.39      369.05      7.93 o
  -1  -3   3       14.24       32.85      4.23 o
   0  -3   3       19.14       25.47      2.51 o
   1  -3   3      327.78      322.94      8.42 o
   2  -3   3      543.57      602.97      5.63 o
   3  -3   3        1.46        0.80      1.34 o
   4  -3   3       64.21       56.15      1.98 o
   5  -3   3       29.94       30.90      1.79 o
   6  -3   3       30.09       33.72      2.77 o
   7  -3   3      125.73      144.95      4.06 o
   8  -3   3       38.43       41.35      5.30 o
   9  -3   3       59.97       70.04      3.29 o
  10  -3   3        0.03        2.40      3.01 o
  11  -3   3        2.26        1.35      5.78 o
 -10  -2   3        0.75        7.68      7.83 o
  -9  -2   3       13.69       21.44      7.63 o
  -8  -2   3      284.58      270.66      8.48 o
  -7  -2   3       83.66       79.70      2.81 o
  -6  -2   3        0.00       -2.62      2.62 o
  -5  -2   3      100.61      100.73      4.11 o
  -4  -2   3       38.43       45.78      3.39 o
  -3  -2   3     3230.67     3551.05     38.37 o
  -2  -2   3     1022.62     1108.01     11.08 o
  -1  -2   3      391.18      441.71      5.49 o
   0  -2   3     4490.10     4255.32     46.63 o
   1  -2   3      487.06      423.00     10.47 o
   2  -2   3     2753.79     2618.63     22.29 o
   3  -2   3     1316.86     1269.22     10.03 o
   4  -2   3      571.68      622.07      5.77 o
   5  -2   3      205.59      195.97      4.10 o
   6  -2   3        5.13        4.20      2.34 o
   7  -2   3       48.27       57.46      4.70 o
   8  -2   3        0.00       -0.60      1.87 o
   9  -2   3       87.90       90.41      3.15 o
  10  -2   3        2.74        2.39      2.45 o
  11  -2   3        3.03       -1.35      5.63 o
 -10  -1   3        0.05       -1.55     12.01 o
  -9  -1   3       42.25       41.77      8.28 o
  -8  -1   3       69.09       72.00      4.39 o
  -7  -1   3       13.25       12.01      2.41 o
  -6  -1   3       52.42       51.66      2.99 o
  -5  -1   3       52.33       54.07      2.62 o
  -4  -1   3        8.37       12.55      2.14 o
  -3  -1   3      588.12      624.82      5.88 o
  -2  -1   3      158.57      142.35      4.11 o
  -1  -1   3      728.06      819.71      7.98 o
   0  -1   3    12928.28    12787.26    166.46 o
   1  -1   3     2241.19     2116.80     22.33 o
   2  -1   3      976.31      979.73     10.71 o
   3  -1   3       35.05       23.69      1.24 o
   4  -1   3      133.70      124.41      3.82 o
   5  -1   3      233.17      222.22      5.16 o
   6  -1   3      126.69      134.83      3.24 o
   7  -1   3       27.53       36.22      2.66 o
   8  -1   3        0.08       -0.16      2.09 o
   9  -1   3       43.18       53.72      2.93 o
  10  -1   3        5.08        5.08      2.63 o
 -10   0   3        2.74        9.12     13.31 o
  -9   0   3        0.01       -2.29      6.48 o
  -8   0   3       66.40       75.52      7.93 o
  -7   0   3        3.93        2.67      1.35 o
  -6   0   3       17.02       17.16      4.01 o
  -5   0   3        4.56        4.48      0.91 o
  -4   0   3        6.78        6.94      0.68 o
  -3   0   3       70.92       65.16      1.21 o
  -2   0   3      829.76      674.71      6.41 o
  -1   0   3      212.52      162.43      2.71 o
   0   0   3       32.98       20.95      2.08 o
   1   0   3     1988.42     1736.44     33.09 o
   2   0   3      959.44      853.29      7.48 o
   3   0   3        0.02        1.08      1.60 o
   4   0   3     1061.41     1039.32     10.75 o
   5   0   3     1388.42     1363.91     12.98 o
   6   0   3        0.00        2.45      1.61 o
   7   0   3        0.28        1.83      1.74 o
   8   0   3       15.82       14.06      2.81 o
   9   0   3        9.03        9.26      2.22 o
  10   0   3        0.45       -2.00      2.00 o
 -10   1   3        0.11        3.49      7.53 o
  -9   1   3        9.19       14.61      7.33 o
  -8   1   3       13.90       24.43     11.47 o
  -7   1   3       32.38       34.10      6.48 o
  -6   1   3        5.77        3.49      4.74 o
  -5   1   3       29.88       26.82      4.64 o
  -4   1   3        2.12        3.24      3.34 o
  -3   1   3      120.57      126.87      4.74 o
  -2   1   3     1038.24      914.60      9.37 o
  -1   1   3     3506.60     3177.62     25.43 o
   0   1   3     1352.92     1252.42     20.79 o
   1   1   3       58.36       74.94      3.94 o
   2   1   3     4074.91     3895.93     57.18 o
   3   1   3     2181.84     2018.70     28.16 o
   4   1   3        1.42        9.22      2.54 o
   5   1   3        6.69        9.07      2.64 o
   6   1   3        1.96        3.06      2.37 o
   7   1   3        7.69        3.47      3.54 o
   8   1   3      138.40      155.74      5.17 o
   9   1   3       53.60       52.56      2.74 o
  10   1   3        6.72        5.10      3.31 o
  11   1   3        0.09        1.14      4.24 o
  -9   2   3       14.53       11.57      7.53 o
  -8   2   3       47.86       97.85     14.16 o
  -7   2   3       48.61       50.65      6.83 o
  -6   2   3       45.71       59.92      6.33 o
  -5   2   3       59.35       54.44      5.38 o
  -4   2   3      141.76      174.02      6.28 o
  -3   2   3      275.59      307.72      7.58 o
  -2   2   3      281.50      237.32      3.69 o
  -1   2   3     4435.50     4321.48     62.21 o
   0   2   3     9715.63     9664.21     83.12 o
   1   2   3     4169.63     4129.48     43.02 o
   2   2   3     5792.70     5819.57     75.75 o
   3   2   3      174.50      153.76      3.29 o
   4   2   3      986.53      952.85     11.10 o
   5   2   3      103.12      126.66      7.93 o
   6   2   3       11.46       21.34      3.59 o
   7   2   3       71.13       79.61      8.18 o
   8   2   3       40.27       41.64      4.28 o
   9   2   3        4.14        5.45      3.84 o
  10   2   3        0.96        0.57      2.82 o
  11   2   3        0.60        1.10      3.54 o
  -9   3   3        0.07        6.93      7.08 o
  -8   3   3        2.90       -2.64      6.08 o
  -7   3   3       34.64       15.30     10.37 o
  -6   3   3       23.59       15.75      9.72 o
  -5   3   3        3.18       -4.04      7.33 o
  -4   3   3      192.93      215.72      4.98 o
  -3   3   3      162.11      168.61      3.00 o
  -2   3   3       63.66       73.18      1.77 o
  -1   3   3        0.05        6.35      1.21 o
   0   3   3       37.01       35.95      2.15 o
   1   3   3      832.14      937.91     13.41 o
   2   3   3        1.80        1.86      1.99 o
   3   3   3        6.64       10.09      2.67 o
   4   3   3       36.21       44.98      2.73 o
   5   3   3        7.39        5.95      2.16 o
   6   3   3       51.71       54.58      5.06 o
   7   3   3        0.73        4.37      2.54 o
   8   3   3       14.00       12.86      4.34 o
   9   3   3       51.81        7.43      7.68 o
  10   3   3       38.56       29.97     17.00 o
  11   3   3        0.09       -3.74      8.13 o
 -10   4   3        2.01       -0.70      7.33 o
  -9   4   3        2.92       -1.45      6.78 o
  -8   4   3        0.92       -6.73      6.73 o
  -7   4   3       42.28       45.51      7.18 o
  -6   4   3       10.16       15.75      5.88 o
  -5   4   3        6.53        4.81      3.27 o
  -4   4   3        1.34        0.68      0.70 o
  -3   4   3       66.64       57.40      1.67 o
  -2   4   3        7.19        2.97      1.80 o
  -1   4   3      533.46      538.28      5.56 o
   0   4   3       55.88       62.59      2.66 o
   1   4   3       34.46       40.46      3.36 o
   2   4   3        0.32        3.95      2.25 o
   3   4   3       90.12       91.89      7.58 o
   4   4   3       61.17       87.20     10.39 o
   5   4   3       30.43       39.89      3.29 o
   6   4   3      225.90      214.47      5.24 o
   7   4   3        0.83        0.34      5.68 o
   8   4   3       12.19       20.55      4.16 o
   9   4   3        5.32        0.35      7.33 o
  10   4   3        1.82        3.59      4.79 o
  11   4   3        8.49        6.63      5.43 o
  -9   5   3        2.72        3.29      7.18 o
  -8   5   3        0.10       -6.98      6.98 o
  -7   5   3       61.10       52.44      7.78 o
  -6   5   3        0.63        1.93      4.50 o
  -5   5   3       33.55       36.18      5.32 o
  -4   5   3        9.42        8.58      1.67 o
  -3   5   3        9.94       14.85      1.93 o
  -2   5   3       86.86       96.54      4.19 o
  -1   5   3      173.33      167.35      3.51 o
   0   5   3     1022.05     1087.94     10.63 o
   1   5   3       63.78       60.63      6.95 o
   2   5   3      125.65      137.30      7.18 o
   3   5   3      319.68      312.71      5.95 o
   4   5   3       53.82       65.79      3.68 o
   5   5   3       69.52       72.88      4.03 o
   6   5   3       27.54       26.28      3.65 o
   7   5   3      125.16      110.64     13.09 o
   8   5   3        3.92        6.23      3.15 o
   9   5   3        1.90        0.76      3.62 o
  10   5   3        0.32       -4.54      5.33 o
  11   5   3        7.73        6.83      6.03 o
  -9   6   3        2.95       11.71      8.23 o
  -8   6   3        2.14        4.44      6.93 o
  -7   6   3        2.15       -2.32      4.12 o
  -6   6   3       13.18       13.57      3.96 o
  -5   6   3       96.13       89.11      2.89 o
  -4   6   3        8.62        4.11      1.41 o
  -3   6   3       18.57       13.19      1.77 o
  -2   6   3        7.09        6.72      2.46 o
  -1   6   3        6.02       11.19      3.60 o
   0   6   3       32.28       31.20      4.86 o
   1   6   3       65.10       69.02      3.80 o
   2   6   3      638.28      611.20     10.48 o
   3   6   3      112.69      126.47      5.81 o
   4   6   3       35.07       35.73      3.97 o
   5   6   3      230.24      215.28      6.24 o
   6   6   3       44.19       40.13      4.42 o
   7   6   3       32.69       32.66      4.83 o
   8   6   3        0.77       -2.10      3.64 o
   9   6   3        0.11        0.58      5.54 o
  10   6   3       11.08       12.40      5.25 o
  -9   7   3        0.12        7.03      8.28 o
  -8   7   3        0.15       -7.58      7.58 o
  -7   7   3        1.13        6.22      9.70 o
  -6   7   3        0.05       -0.17      1.35 o
  -5   7   3       52.65       41.90      3.14 o
  -4   7   3       81.99       79.35      3.24 o
  -3   7   3      192.74      170.19      3.72 o
  -2   7   3       58.00       65.23      2.94 o
  -1   7   3       15.44       14.87      3.55 o
   0   7   3        0.57        0.70      4.01 o
   1   7   3       53.05       55.86      5.09 o
   2   7   3      601.84      636.63     10.23 o
   3   7   3      165.06      162.35      9.92 o
   4   7   3       78.05       66.90      5.90 o
   5   7   3      204.92      222.20      8.68 o
   6   7   3       44.73       48.06      6.15 o
   7   7   3        1.71        5.76      6.42 o
   8   7   3       10.21       10.15      5.11 o
   9   7   3        0.26        1.28      4.63 o
  10   7   3       52.49       57.44      6.49 o
  -8   8   3        7.97        7.01      5.51 o
  -7   8   3        1.67       25.51      5.53 o
  -6   8   3        0.16        5.40      7.04 o
  -5   8   3        0.13        4.36      3.09 o
  -4   8   3       59.03       60.65      3.38 o
  -3   8   3      190.38      188.28     12.36 o
  -2   8   3      238.84      247.42      6.54 o
  -1   8   3       61.50       60.22      4.10 o
   0   8   3        5.05        3.98      2.85 o
   1   8   3        4.13        5.58      3.82 o
   2   8   3       77.25       90.30      5.58 o
   3   8   3        3.19        3.79      4.84 o
   4   8   3        0.03        1.50      6.86 o
   5   8   3      208.78      175.15      6.91 o
   6   8   3       95.52       94.87      8.55 o
   7   8   3       11.00        9.80      5.14 o
   8   8   3       17.89       16.61      5.53 o
   9   8   3        5.02        1.16      7.35 o
  10   8   3       13.92       31.90     11.89 o
  -7   9   3        0.53       22.33      7.83 o
  -6   9   3        8.97        5.13      2.08 o
  -5   9   3        1.61        4.96      5.41 o
  -4   9   3      138.18      144.00      5.05 o
  -3   9   3       39.94       60.36      4.51 o
  -2   9   3        2.55        3.11      2.86 o
  -1   9   3        0.01        3.94      3.33 o
   0   9   3       32.92       32.90      9.94 o
   1   9   3       16.07       15.95      4.51 o
   2   9   3        7.05       11.41      4.67 o
   3   9   3        3.66        4.26      7.53 o
   4   9   3       29.39       30.16      5.20 o
   5   9   3       37.79       41.47      5.44 o
   6   9   3       23.78       16.46      4.84 o
   7   9   3        0.88       -1.26      4.30 o
   8   9   3        0.82       -2.86      5.60 o
   9   9   3        0.21       15.29      8.83 o
  -7  10   3        2.30        2.69      7.33 o
  -6  10   3        2.63        1.31      3.46 o
  -5  10   3        0.01        6.37      5.32 o
  -4  10   3        7.65        4.13      3.96 o
  -3  10   3        2.07        1.58      2.89 o
  -2  10   3        0.00       -2.04      4.62 o
  -1  10   3       49.07       44.93      4.32 o
   0  10   3        3.39        2.82      3.19 o
   1  10   3        1.61        3.66      6.87 o
   2  10   3        0.63        2.95      4.18 o
   3  10   3       34.46       30.66      8.87 o
   4  10   3        8.66        2.34      4.42 o
   5  10   3       21.36       31.54      9.97 o
   6  10   3       31.34       21.77      6.94 o
   7  10   3        4.65        6.55      6.30 o
   8  10   3        1.14       -1.20      7.68 o
  -6  11   3        1.40       14.44      3.86 o
  -5  11   3        1.84       11.02      6.59 o
  -4  11   3        1.07        2.32      4.61 o
  -3  11   3       17.73       22.40      3.51 o
  -2  11   3        0.18       -1.98      3.32 o
  -1  11   3        0.11       -1.66      3.12 o
   0  11   3        0.56       -1.62      3.43 o
   1  11   3       70.94       63.38      7.25 o
   2  11   3       21.04       17.54      6.48 o
   3  11   3       14.85       11.39      6.43 o
   4  11   3       10.06        7.14      5.14 o
   5  11   3       12.76       16.06      5.63 o
   6  11   3        1.54        8.42     13.76 o
   7  11   3       12.06        1.33      6.24 o
  -5  12   3        1.57        2.77      4.68 o
  -4  12   3        0.05        4.31      8.30 o
  -3  12   3        6.29        4.36      4.85 o
  -2  12   3        1.66        0.11      3.75 o
  -1  12   3        2.10       -3.04      4.07 o
   0  12   3        0.49        4.34      5.47 o
   1  12   3        0.08       11.45     14.31 o
   2  12   3       13.08       15.51      5.73 o
   3  12   3       35.52       45.60     16.53 o
   4  12   3       23.72       33.48     13.68 o
   5  12   3        0.25       -2.64      5.50 o
   6  12   3       52.24       36.46      8.77 o
  -3  13   3        4.26       12.33      4.65 o
  -2  13   3        5.88        9.00      4.55 o
  -1  13   3        0.88       -0.70      3.97 o
   0  13   3        2.70       -0.74      4.23 o
   1  13   3        0.06       -2.11      4.60 o
   2  13   3       12.76       16.73      7.20 o
   3  13   3        0.87        0.22      6.46 o
   4  13   3        0.67        3.55      9.35 o
   5  13   3       24.14       22.04      7.01 o
   0  14   3        0.23       -1.13      4.18 o
   1  14   3        3.37        9.08      5.95 o
   2  14   3        0.30        1.35      9.53 o
  -2 -12   4       24.87       12.53     11.76 o
  -1 -12   4       10.29        9.11      7.76 o
   0 -12   4       27.40       20.94      9.10 o
   1 -12   4        1.58       -5.24      6.88 o
   2 -12   4        4.78        4.52      4.84 o
   3 -12   4        9.86       10.69      5.07 o
  -4 -11   4        1.42        1.42      5.46 o
  -3 -11   4        0.01       -2.62      5.53 o
  -2 -11   4        1.57       -0.23      8.60 o
  -1 -11   4        0.02        3.58      5.54 o
   0 -11   4       20.95       20.01     10.44 o
   1 -11   4        5.76       13.04      5.80 o
   2 -11   4        2.74        5.05      4.37 o
   3 -11   4        6.36       13.40      5.86 o
   4 -11   4        0.06        9.26     10.71 o
   5 -11   4        7.30       12.89      5.43 o
  -5 -10   4        2.51        5.74      5.17 o
  -4 -10   4        2.88        2.65      4.96 o
  -3 -10   4       11.90        5.84      5.21 o
  -2 -10   4        0.92        1.31      4.76 o
  -1 -10   4        0.00       -4.80      6.31 o
   0 -10   4       50.98       42.47      6.37 o
   1 -10   4        0.15        3.66      4.85 o
   2 -10   4       12.74       14.12      4.36 o
   3 -10   4        0.22        1.86      4.45 o
   4 -10   4       18.83       28.77      9.88 o
   5 -10   4        0.64       -4.50      4.50 o
   6 -10   4        2.57        8.58      9.40 o
  -6  -9   4        0.51       15.89     14.21 o
  -5  -9   4        6.81        4.95      7.87 o
  -4  -9   4        0.00        5.65      6.65 o
  -3  -9   4       14.64       13.28      5.96 o
  -2  -9   4       28.86       31.59      5.52 o
  -1  -9   4       44.69       74.73     19.12 o
   0  -9   4       24.62       18.51      5.13 o
   1  -9   4        4.14       10.77      5.45 o
   2  -9   4      209.42      226.52      9.69 o
   3  -9   4       44.58       35.31      4.00 o
   4  -9   4        1.61        8.00      3.68 o
   5  -9   4        1.45        0.53      3.40 o
   6  -9   4        2.44        8.22      3.77 o
   7  -9   4        2.28        5.69     10.47 o
  -7  -8   4        0.10        1.07      4.79 o
  -6  -8   4       14.07        9.51      5.19 o
  -5  -8   4       98.59      102.58      7.16 o
  -4  -8   4       14.25       12.10      4.63 o
  -3  -8   4       12.28        1.66      5.18 o
  -2  -8   4      141.55      151.02      7.43 o
  -1  -8   4       35.93       29.03      5.00 o
   0  -8   4        0.22        4.80      4.99 o
   1  -8   4        2.00        2.78      5.05 o
   2  -8   4        0.10        3.61      5.21 o
   3  -8   4       10.26       10.28      3.06 o
   4  -8   4       10.55       13.37      4.05 o
   5  -8   4        2.15        4.84      3.24 o
   6  -8   4        0.00        0.44      2.91 o
   7  -8   4        2.40       -0.39      2.89 o
   8  -8   4        0.07       -0.60      3.73 o
  -8  -7   4       26.10       37.43     22.81 o
  -7  -7   4        7.37        8.57      3.91 o
  -6  -7   4       56.78       58.60     10.62 o
  -5  -7   4       12.20       21.47      5.76 o
  -4  -7   4       69.44       73.49     12.59 o
  -3  -7   4       20.50       15.88      4.22 o
  -2  -7   4        8.26       17.76      4.52 o
  -1  -7   4       28.66       22.95      4.61 o
   0  -7   4       25.50       30.91      6.78 o
   1  -7   4        0.12       -0.46      4.56 o
   2  -7   4       29.21       26.94      7.45 o
   3  -7   4       12.33       15.03      3.42 o
   4  -7   4        0.39        0.67      3.15 o
   5  -7   4        4.68        2.40      2.45 o
   6  -7   4       12.45        9.09      2.70 o
   7  -7   4        0.23       -1.25      3.32 o
   8  -7   4        4.73        1.58      3.83 o
   9  -7   4        0.32       -3.24      4.94 o
  -8  -6   4       17.01       15.22      4.20 o
  -7  -6   4       14.80        8.93      3.24 o
  -6  -6   4        9.72       12.48      4.11 o
  -5  -6   4      181.44      175.58      5.69 o
  -4  -6   4        0.29        0.37      3.01 o
  -3  -6   4        1.39        3.39      4.10 o
  -2  -6   4      211.82      213.50      9.25 o
  -1  -6   4      263.71      259.22     20.86 o
   0  -6   4       61.00       70.32      4.69 o
   1  -6   4       14.26       22.60      3.82 o
   2  -6   4       30.34       31.82      4.73 o
   3  -6   4        0.00        0.60      2.26 o
   4  -6   4        8.05        6.38      3.31 o
   5  -6   4        9.00        5.19      3.22 o
   6  -6   4        1.28        3.64      2.66 o
   7  -6   4        0.52        0.12      2.21 o
   8  -6   4        0.91        2.87      3.66 o
   9  -6   4        1.71        1.89      7.08 o
  -9  -5   4        2.58        1.35      6.88 o
  -8  -5   4        4.88        7.87      4.77 o
  -7  -5   4        9.90        5.03      3.28 o
  -6  -5   4        0.23        2.66      2.66 o
  -5  -5   4      403.81      381.58      7.07 o
  -4  -5   4       23.79       29.55      4.35 o
  -3  -5   4      143.36      138.67      7.65 o
  -2  -5   4       28.49       32.74      4.87 o
  -1  -5   4        8.40       16.98      3.99 o
   0  -5   4      122.06      121.52      4.57 o
   1  -5   4        0.13       -0.06      2.57 o
   2  -5   4       60.92       67.56      6.90 o
   3  -5   4       33.36       39.57      2.55 o
   4  -5   4       54.28       51.95      3.01 o
   5  -5   4        0.29       -2.42      2.42 o
   6  -5   4        0.01        3.67      2.87 o
   7  -5   4       10.36        7.38      2.82 o
   8  -5   4       18.22       26.60     19.52 o
   9  -5   4        1.65        2.92      3.84 o
  10  -5   4        0.13        2.53      2.52 o
  -9  -4   4        2.31       10.27      7.48 o
  -8  -4   4       11.57        7.19      4.11 o
  -7  -4   4        0.76       -1.28      2.62 o
  -6  -4   4        0.02       -2.00      2.68 o
  -5  -4   4       72.66       84.53      4.30 o
  -4  -4   4        5.53        8.05      3.24 o
  -3  -4   4      309.21      314.83      6.00 o
  -2  -4   4      148.54      155.55      8.47 o
  -1  -4   4        4.23        5.33      4.36 o
   0  -4   4       15.37       10.16      3.64 o
   1  -4   4      174.77      199.36      5.51 o
   2  -4   4       32.03       42.41      7.58 o
   3  -4   4      384.50      395.18      6.55 o
   4  -4   4       39.08       42.83      2.46 o
   5  -4   4        0.92        3.48      2.50 o
   6  -4   4        4.29        2.98      1.87 o
   7  -4   4       56.97       55.82      3.62 o
   8  -4   4       31.77       23.57      3.98 o
   9  -4   4        7.88        5.84      2.65 o
  10  -4   4       26.97       21.05      3.83 o
  -9  -3   4        9.09       10.22     12.51 o
  -8  -3   4        1.84        1.55      1.73 o
  -7  -3   4       71.26       75.80      4.48 o
  -6  -3   4       66.66       56.10      2.64 o
  -5  -3   4       57.33       55.45      2.78 o
  -4  -3   4       70.93       69.86      4.69 o
  -3  -3   4      182.34      174.95      6.14 o
  -2  -3   4     1000.15     1073.50     13.09 o
  -1  -3   4      371.53      436.41      6.23 o
   0  -3   4     1214.66     1157.29     12.65 o
   1  -3   4       90.93       90.06      4.01 o
   2  -3   4      159.59      143.28      5.99 o
   3  -3   4     1164.06     1310.17     11.25 o
   4  -3   4      261.40      287.78      4.52 o
   5  -3   4      252.11      279.18      3.30 o
   6  -3   4        0.58        1.27      1.84 o
   7  -3   4      145.19      149.00      6.38 o
   8  -3   4      205.05      199.64      6.14 o
   9  -3   4        0.61       -0.53      3.38 o
  10  -3   4       20.88       11.73      2.70 o
  11  -3   4        8.14       42.37     11.52 o
 -10  -2   4        1.03        1.99      7.58 o
  -9  -2   4        1.53       -3.19      6.98 o
  -8  -2   4        2.34        2.37      3.95 o
  -7  -2   4      416.19      407.06     18.90 o
  -6  -2   4       42.89       46.93      3.29 o
  -5  -2   4       10.50       10.24      2.13 o
  -4  -2   4       61.54       71.46      2.98 o
  -3  -2   4       56.71       49.07      2.59 o
  -2  -2   4     2581.58     2894.68     36.74 o
  -1  -2   4      945.75     1030.09     11.50 o
   0  -2   4      127.96      113.95      5.51 o
   1  -2   4     1160.29      987.86     11.71 o
   2  -2   4      486.45      510.12      7.30 o
   3  -2   4       83.91      116.13      2.15 o
   4  -2   4      310.78      305.39      4.99 o
   5  -2   4        8.76        7.65      1.56 o
   6  -2   4       58.03       66.42      3.52 o
   7  -2   4        2.75        5.65      2.06 o
   8  -2   4       80.62       89.34      2.86 o
   9  -2   4        0.17        1.29      1.98 o
  10  -2   4        0.13        0.27      2.90 o
  11  -2   4        3.23       18.34     10.22 o
 -10  -1   4        6.36        0.20      7.28 o
  -9  -1   4       23.58       21.34      8.08 o
  -8  -1   4        0.63        0.14      1.37 o
  -7  -1   4      231.82      225.12      3.76 o
  -6  -1   4       39.86       41.51      2.83 o
  -5  -1   4       81.87       89.03      2.81 o
  -4  -1   4       77.01       77.69      1.82 o
  -3  -1   4      483.92      494.45      7.80 o
  -2  -1   4      545.99      546.12     13.21 o
  -1  -1   4      284.75      260.09      4.91 o
   0  -1   4     1810.45     1671.77     16.34 o
   1  -1   4     2817.11     2611.05     27.66 o
   2  -1   4      497.60      443.32      6.18 o
   3  -1   4      622.17      611.06      4.69 o
   4  -1   4      588.31      622.47      7.13 o
   5  -1   4        0.22        1.02      1.60 o
   6  -1   4        0.79        0.04      1.39 o
   7  -1   4       53.79       42.94      4.24 o
   8  -1   4       16.17       13.11      2.35 o
   9  -1   4        7.00        5.56      2.34 o
  10  -1   4        2.95        2.75      2.48 o
  11  -1   4        0.02        0.42      3.05 o
  -9   0   4        5.24        3.39      7.08 o
  -8   0   4       17.34       18.29     11.71 o
  -7   0   4       46.67       66.85      7.28 o
  -6   0   4       42.13       43.77     10.82 o
  -5   0   4        4.61        4.29      0.69 o
  -4   0   4       53.81       59.92      2.82 o
  -3   0   4       57.37       57.28      1.68 o
  -2   0   4       46.99       45.43      1.71 o
  -1   0   4       59.92       43.51      1.89 o
   0   0   4      636.57      570.69      5.92 o
   1   0   4     3481.71     3206.29     25.44 o
   2   0   4       17.40       19.54      2.94 o
   3   0   4        1.39        0.49      1.19 o
   4   0   4      753.47      727.86     12.56 o
   5   0   4        4.49        4.05      1.83 o
   6   0   4       10.30        9.94      1.82 o
   7   0   4        0.06        1.59      1.67 o
   8   0   4        1.41        2.44      2.46 o
   9   0   4        4.62        4.41      4.40 o
  10   0   4        6.10        2.21      2.36 o
  11   0   4        0.18        2.23      2.68 o
  -9   1   4       21.39       28.16      8.32 o
  -8   1   4        0.20        4.19     10.77 o
  -7   1   4        0.44        6.93      5.73 o
  -6   1   4        0.58        0.25      4.79 o
  -5   1   4       10.03        7.63      7.73 o
  -4   1   4        4.00        0.95      3.39 o
  -3   1   4        4.66        8.82      2.77 o
  -2   1   4      250.65      226.04      8.52 o
  -1   1   4        3.24       -0.24      1.01 o
   0   1   4       99.14      106.02      2.74 o
   1   1   4      503.28      515.20      8.87 o
   2   1   4      578.90      588.82      9.62 o
   3   1   4        7.77        7.23      2.64 o
   4   1   4      121.61      133.10      4.39 o
   5   1   4      264.92      279.71      6.43 o
   6   1   4      171.67      176.70      3.71 o
   7   1   4        7.11        4.72      2.26 o
   8   1   4       22.85       28.99      2.64 o
   9   1   4        1.85        1.41      2.72 o
  10   1   4        0.18        0.36      2.52 o
  11   1   4        0.66        1.37      3.39 o
  -9   2   4        6.72       16.75      8.03 o
  -8   2   4       23.26       11.32     11.66 o
  -7   2   4       20.75       17.60      6.43 o
  -6   2   4      176.85      195.46      9.22 o
  -5   2   4      161.52      163.31      7.63 o
  -4   2   4        5.99       10.87      4.09 o
  -3   2   4        8.73       11.30      2.64 o
  -2   2   4        0.37        2.07      0.89 o
  -1   2   4       13.92       11.32      1.54 o
   0   2   4      181.56      191.44      2.71 o
   1   2   4     1766.44     1615.32     13.66 o
   2   2   4     2457.74     2517.62     34.82 o
   3   2   4      604.10      561.53      7.64 o
   4   2   4        1.90        3.66      1.95 o
   5   2   4        1.07       -0.10      2.64 o
   6   2   4       41.96       50.70      7.18 o
   7   2   4      131.80      146.61      6.18 o
   8   2   4       70.46       75.74      5.71 o
   9   2   4       36.36       38.14      3.58 o
  10   2   4        4.72        4.39      2.47 o
  11   2   4        5.86        2.53      3.14 o
  -9   3   4        4.90       -1.65      7.13 o
  -8   3   4        8.86        4.94     11.12 o
  -7   3   4        0.67        0.05      8.67 o
  -6   3   4      170.73      178.61      9.22 o
  -5   3   4        5.60       10.77      8.62 o
  -4   3   4        4.21        3.50      3.34 o
  -3   3   4       60.96       80.77      4.10 o
  -2   3   4      388.46      349.88      5.20 o
  -1   3   4      657.09      593.81      4.87 o
   0   3   4       14.53       15.61      1.70 o
   1   3   4        0.34        0.98      1.83 o
   2   3   4      175.23      162.62      3.84 o
   3   3   4        0.98        3.48      2.59 o
   4   3   4        7.40       12.13      2.38 o
   5   3   4        4.15       -0.33      2.03 o
   6   3   4       57.43       70.90      7.95 o
   7   3   4       33.19       54.29      5.33 o
   8   3   4       11.57        3.39      7.13 o
   9   3   4       21.25       20.59      5.08 o
  10   3   4        0.82        4.92      4.24 o
  11   3   4        8.34        3.66      3.26 o
  -9   4   4        4.43       23.08      8.52 o
  -8   4   4        3.08       14.66      7.48 o
  -7   4   4        0.00        0.75      9.57 o
  -6   4   4       75.50       93.92     13.06 o
  -5   4   4        4.34       12.72      3.71 o
  -4   4   4        0.65        2.27      3.65 o
  -3   4   4        0.07        1.22      0.95 o
  -2   4   4     4081.70     4370.65     40.47 o
  -1   4   4      802.39      872.99      6.88 o
   0   4   4       44.79       56.40      2.56 o
   1   4   4       18.38       12.94      2.69 o
   2   4   4      187.83      173.04      7.53 o
   3   4   4     8177.38     8086.32    101.27 o
   4   4   4      544.52      551.57      8.85 o
   5   4   4        7.81        4.07      2.98 o
   6   4   4      138.67      129.96      7.18 o
   7   4   4      153.00      135.58      7.55 o
   8   4   4       52.52       47.55      7.93 o
   9   4   4        6.53        5.38      8.18 o
  10   4   4       39.84       57.08      6.73 o
  11   4   4        2.46        9.32      5.78 o
  -9   5   4        1.05        0.55      7.28 o
  -8   5   4       47.65       32.15      8.72 o
  -7   5   4        7.22       33.05      7.58 o
  -6   5   4        6.83        3.28      3.87 o
  -5   5   4       93.79      109.77     16.03 o
  -4   5   4       68.14       63.79      1.82 o
  -3   5   4      290.97      308.68      4.39 o
  -2   5   4      224.85      264.90      4.68 o
  -1   5   4       27.23       35.35      1.98 o
   0   5   4      555.08      556.15      6.43 o
   1   5   4      692.00      629.22      8.11 o
   2   5   4      538.57      546.93      8.81 o
   3   5   4        7.38       11.16      3.54 o
   4   5   4       28.19       29.61      3.29 o
   5   5   4      178.60      178.67      5.16 o
   6   5   4      659.27      606.00      9.73 o
   7   5   4      125.06      130.46     12.34 o
   8   5   4        9.91       37.46     14.23 o
   9   5   4        3.13        3.63      4.03 o
  10   5   4       10.20        3.14      5.43 o
  11   5   4        4.06       -6.18      6.18 o
  -9   6   4        0.27       -8.67      8.67 o
  -8   6   4        0.96        5.88      7.53 o
  -7   6   4        0.47        9.59      4.77 o
  -6   6   4       56.29       62.43      5.49 o
  -5   6   4       22.14       22.25      1.65 o
  -4   6   4        1.10        1.31      2.30 o
  -3   6   4        1.71        2.87      1.58 o
  -2   6   4      246.46      255.32      6.27 o
  -1   6   4       27.99       19.24      3.63 o
   0   6   4      154.53      133.16      9.04 o
   1   6   4      270.00      259.15      7.43 o
   2   6   4       33.81       35.97      3.48 o
   3   6   4        0.71       -1.88      5.01 o
   4   6   4      119.15      131.09      5.16 o
   5   6   4       39.74       55.63      9.10 o
   6   6   4       33.82       24.99      4.13 o
   7   6   4      202.71      198.33     10.47 o
   8   6   4        1.42        0.92      3.31 o
   9   6   4        8.74        7.13      3.85 o
  10   6   4       10.74        2.93      6.36 o
  11   6   4       30.16       39.28     13.36 o
  -8   7   4        0.21       21.58      8.42 o
  -7   7   4        0.07       10.39      6.17 o
  -6   7   4        6.06        2.61      1.59 o
  -5   7   4        0.82        2.21      2.04 o
  -4   7   4      100.66      108.58      2.50 o
  -3   7   4       18.68       12.33      2.59 o
  -2   7   4      160.22      164.68      7.27 o
  -1   7   4      231.70      229.11      5.02 o
   0   7   4      138.23      151.14      6.37 o
   1   7   4        0.42       -0.62      2.80 o
   2   7   4       15.30       13.09      3.60 o
   3   7   4      121.30      138.07      5.58 o
   4   7   4      103.25      102.63      6.39 o
   5   7   4      137.72      119.79      7.54 o
   6   7   4      193.62      162.58     14.81 o
   7   7   4       69.68       63.19     11.54 o
   8   7   4       61.86       67.61     14.16 o
   9   7   4        0.58        5.89      5.31 o
  10   7   4        4.69        6.87      4.41 o
  -8   8   4        0.13       13.72      8.85 o
  -7   8   4        9.50       20.69      9.67 o
  -6   8   4       11.67        0.39      2.61 o
  -5   8   4        1.80        6.14      2.66 o
  -4   8   4       51.62       48.49      2.56 o
  -3   8   4      104.05       93.98      4.57 o
  -2   8   4       90.81       83.98      8.33 o
  -1   8   4       23.67       29.26      3.60 o
   0   8   4        0.01        0.98      2.78 o
   1   8   4       10.63       14.75      5.66 o
   2   8   4       53.85       60.56      5.04 o
   3   8   4       11.46       11.66      5.47 o
   4   8   4       60.16       66.17     26.59 o
   5   8   4      126.85      127.81      6.51 o
   6   8   4       47.15       43.34      5.00 o
   7   8   4       23.69       23.51      8.14 o
   8   8   4        5.03        7.85      5.60 o
   9   8   4        4.89       11.87      5.90 o
  10   8   4       18.36       34.15      9.22 o
  -7   9   4        0.14        7.73      7.78 o
  -6   9   4        8.57       13.86      2.29 o
  -5   9   4       11.82       15.54      2.72 o
  -4   9   4        9.78        9.44      2.30 o
  -3   9   4      103.62      102.98      4.47 o
  -2   9   4        6.24        8.66      3.04 o
  -1   9   4        3.32        1.37      3.15 o
   0   9   4      129.30      142.69      5.00 o
   1   9   4      104.66      102.84      6.06 o
   2   9   4        9.30        9.53      4.45 o
   3   9   4        0.35        3.01      4.23 o
   4   9   4      115.48      114.00     12.51 o
   5   9   4        0.17       -2.56      4.17 o
   6   9   4        0.94        0.13      5.03 o
   7   9   4        0.03       -2.06      4.36 o
   8   9   4        9.40        6.26      5.61 o
   9   9   4        3.13       20.58      5.46 o
  -6  10   4        2.98       12.36      4.46 o
  -5  10   4        2.29       12.32      3.70 o
  -4  10   4        3.51        2.33      3.93 o
  -3  10   4       12.81       10.33      4.76 o
  -2  10   4       16.98       11.74      4.21 o
  -1  10   4        3.28       -1.72      4.00 o
   0  10   4       39.43       52.11      5.53 o
   1  10   4       17.32       13.34      4.46 o
   2  10   4        0.89        6.77      4.27 o
   3  10   4       27.04       15.48      4.85 o
   4  10   4       13.54       13.81      5.07 o
   5  10   4      107.82      128.03      8.97 o
   6  10   4       24.97       15.16      5.98 o
   7  10   4       10.97        6.34      5.08 o
   8  10   4        0.18        3.06      5.00 o
   9  10   4        0.01       21.93     15.30 o
  -6  11   4        0.10        4.19      8.03 o
  -5  11   4        5.01       15.92      3.45 o
  -4  11   4        2.84       13.22      4.73 o
  -3  11   4        8.39        4.77      3.54 o
  -2  11   4        0.34        3.10      3.62 o
  -1  11   4        1.28       -4.11      4.61 o
   0  11   4        0.73       -2.10      3.59 o
   1  11   4       17.17       10.41      5.72 o
   2  11   4        5.48        4.46      4.58 o
   3  11   4        1.03        3.58      5.61 o
   4  11   4       12.88       16.04      9.87 o
   5  11   4        0.08       -2.94      4.99 o
   6  11   4       13.00        9.13      5.51 o
   7  11   4       43.17       37.81     14.73 o
   8  11   4        4.80       -3.41      6.99 o
  -5  12   4        1.20       10.32      4.74 o
  -4  12   4        6.03       13.85      8.66 o
  -3  12   4        4.23        5.68      3.38 o
  -2  12   4        0.31       -0.38      3.17 o
  -1  12   4        0.03        0.03      3.09 o
   0  12   4        0.04        2.31      3.48 o
   1  12   4        1.88        2.54      6.98 o
   2  12   4        3.54        3.20      7.30 o
   3  12   4       12.38       11.55      5.62 o
   4  12   4        0.68        2.46      8.30 o
   5  12   4        7.02        3.18      5.48 o
   6  12   4        2.44        5.45      7.04 o
   7  12   4        0.21        0.66      6.48 o
  -3  13   4        0.58        8.94      6.06 o
  -2  13   4        0.92        1.71      6.91 o
  -1  13   4        2.27        4.46      4.47 o
   0  13   4        2.56        8.92      5.55 o
   1  13   4        6.32        6.70      4.71 o
   2  13   4        0.94       14.22     11.17 o
   3  13   4        5.60       -6.31      6.31 o
   4  13   4        3.98       -3.40      7.12 o
   5  13   4        7.50        3.52     10.30 o
   0  14   4        0.52       -5.00      5.00 o
   1  14   4        0.03        5.13      5.19 o
   2  14   4       26.09       30.57      7.30 o
   3  14   4        4.28       12.01     15.80 o
   0 -12   5        6.96        9.21      6.56 o
   1 -12   5        0.31        1.11      5.92 o
  -3 -11   5        0.50        4.91      5.90 o
  -2 -11   5        1.79        5.05      7.06 o
  -1 -11   5        0.84        2.31      7.07 o
   0 -11   5       75.56      105.72     17.17 o
   1 -11   5        0.96       -3.21      7.29 o
   2 -11   5       20.72       17.87      4.08 o
   3 -11   5        1.47        2.64      4.43 o
   4 -11   5       10.66        8.58      4.43 o
  -5 -10   5        3.85       11.57      9.58 o
  -4 -10   5        2.88       -3.53      8.84 o
  -3 -10   5        4.32        1.77      5.09 o
  -2 -10   5        0.78        4.79      5.27 o
  -1 -10   5        0.19       -2.57      6.53 o
   0 -10   5        4.36        2.94      6.09 o
   1 -10   5       19.12       20.95     10.97 o
   2 -10   5        0.68        3.33      3.51 o
   3 -10   5        9.27        3.01      3.48 o
   4 -10   5        1.95        5.79      4.23 o
   5 -10   5        4.48       13.36      5.59 o
   6 -10   5        2.99       18.71      7.31 o
  -6  -9   5       15.65       18.34      8.78 o
  -5  -9   5        0.00        0.21      4.14 o
  -4  -9   5       23.10        9.10      6.31 o
  -3  -9   5       12.30        7.88      6.27 o
  -2  -9   5        2.61       -1.29      5.22 o
  -1  -9   5        3.78        3.78      5.51 o
   0  -9   5        5.58       -0.80      4.36 o
   1  -9   5       34.43       37.47      5.66 o
   2  -9   5        0.01        1.73      6.18 o
   3  -9   5        0.83       -0.98      3.30 o
   4  -9   5        1.04       -4.62      4.62 o
   5  -9   5        0.68        0.42      3.58 o
   6  -9   5        0.00        2.11      4.41 o
   7  -9   5        1.24        9.10      3.44 o
  -7  -8   5       15.12       14.69      7.61 o
  -6  -8   5        1.21        1.92      4.66 o
  -5  -8   5        0.90        1.77      4.08 o
  -4  -8   5       15.41       16.20      4.75 o
  -3  -8   5        1.88        1.10      5.07 o
  -2  -8   5       58.86       76.51      5.80 o
  -1  -8   5       35.46       35.80      5.58 o
   0  -8   5        7.28        4.35      5.58 o
   1  -8   5       17.90       22.30      5.68 o
   2  -8   5       27.56       30.70      4.95 o
   3  -8   5        0.64       -3.18      3.18 o
   4  -8   5        3.43        5.19      3.51 o
   5  -8   5        0.76        0.13      2.99 o
   6  -8   5        0.63        1.95      5.10 o
   7  -8   5        5.11        2.34      2.90 o
   8  -8   5        0.22        2.20      4.32 o
  -7  -7   5       35.74       27.78      6.65 o
  -6  -7   5       27.85       20.43      4.17 o
  -5  -7   5        0.69        5.34      3.78 o
  -4  -7   5        5.33        2.80      4.31 o
  -3  -7   5       16.08       14.94      5.04 o
  -2  -7   5       63.03       84.84      6.88 o
  -1  -7   5       79.23       89.89      5.75 o
   0  -7   5      769.72      777.21     18.86 o
   1  -7   5       48.48       51.18      5.41 o
   2  -7   5       72.37       77.90      5.44 o
   3  -7   5        7.46        7.23      3.80 o
   4  -7   5       22.09       16.55      2.95 o
   5  -7   5       42.28       35.35      3.20 o
   6  -7   5       13.29       10.36      3.17 o
   7  -7   5        1.51        2.87      3.09 o
   8  -7   5        0.98        0.81      3.20 o
   9  -7   5        3.02       -5.33      5.43 o
  -8  -6   5        5.80       -0.67      5.00 o
  -7  -6   5       13.06       10.47      3.38 o
  -6  -6   5        1.20        1.26      3.04 o
  -5  -6   5        0.54        2.32      3.19 o
  -4  -6   5       28.32       37.02      7.93 o
  -3  -6   5       48.86       53.54      5.66 o
  -2  -6   5       94.12      109.83     18.05 o
  -1  -6   5      256.93      268.66      7.40 o
   0  -6   5      129.18      113.14     11.64 o
   1  -6   5       11.07        4.56      4.68 o
   2  -6   5       45.75       49.20      5.83 o
   3  -6   5       22.89       25.75      4.98 o
   4  -6   5       38.37       33.02      3.23 o
   5  -6   5        0.39       -1.91      3.11 o
   6  -6   5      137.37      135.57      4.65 o
   7  -6   5       38.50       43.68      5.35 o
   8  -6   5        0.05        1.42      2.95 o
   9  -6   5        4.00        4.98      4.89 o
  -8  -5   5        0.01       -1.57      2.68 o
  -7  -5   5        4.13        1.99      3.13 o
  -6  -5   5      104.44       86.84      7.73 o
  -5  -5   5      182.37      172.49      5.04 o
  -4  -5   5      168.80      139.98      5.00 o
  -3  -5   5        1.01        1.46      3.49 o
  -2  -5   5       17.09       10.97      3.50 o
  -1  -5   5       48.86       54.96      4.18 o
   0  -5   5      227.59      242.72      8.85 o
   1  -5   5      167.18      180.52     16.92 o
   2  -5   5       14.30       15.02      3.41 o
   3  -5   5       15.53       18.82      2.62 o
   4  -5   5        0.38        3.53      2.54 o
   5  -5   5        3.53        6.31      2.43 o
   6  -5   5       23.02       25.51      3.09 o
   7  -5   5       14.43       11.49      3.37 o
   8  -5   5        0.77        2.04      7.08 o
   9  -5   5        0.01        7.18      4.54 o
  10  -5   5        0.89       -1.67      5.20 o
  -9  -4   5        3.97        8.13      7.78 o
  -8  -4   5        0.01        1.86      2.28 o
  -7  -4   5        3.60        2.96      2.73 o
  -6  -4   5        0.10       -2.89      2.89 o
  -5  -4   5       45.91       47.66      3.22 o
  -4  -4   5      178.51      176.22      4.82 o
  -3  -4   5      122.59      116.06      5.42 o
  -2  -4   5       84.32       98.73      4.96 o
  -1  -4   5       45.30       56.96      7.93 o
   0  -4   5      293.39      291.12      5.64 o
   1  -4   5       73.88       78.24      3.69 o
   2  -4   5       25.96       35.47      3.24 o
   3  -4   5       25.44       19.80      2.79 o
   4  -4   5       46.62       46.52      4.24 o
   5  -4   5        1.64        0.14      1.64 o
   6  -4   5        0.03        0.67      2.26 o
   7  -4   5        3.25        1.97      2.36 o
   8  -4   5       46.96       43.56      3.59 o
   9  -4   5        5.25        3.47      3.86 o
  10  -4   5       11.43        9.06      3.56 o
  -9  -3   5        4.90        7.03      7.78 o
  -8  -3   5        1.37        0.33      1.81 o
  -7  -3   5        4.03        1.90      1.84 o
  -6  -3   5       33.20       32.21      5.28 o
  -5  -3   5       24.96       20.98      3.12 o
  -4  -3   5      316.15      301.68      6.28 o
  -3  -3   5      149.97      146.96      4.02 o
  -2  -3   5      110.52      107.61      5.81 o
  -1  -3   5      600.78      625.78      9.07 o
   0  -3   5       41.54       39.18      3.46 o
   1  -3   5       49.39       56.97      3.12 o
   2  -3   5       34.64       39.25      4.64 o
   3  -3   5      368.39      381.96      4.94 o
   4  -3   5       78.23       79.62      4.07 o
   5  -3   5       15.98       24.49      2.81 o
   6  -3   5       12.21        8.90      2.17 o
   7  -3   5       23.74       22.41      3.21 o
   8  -3   5       25.79       25.83      3.69 o
   9  -3   5       22.90       28.54      5.49 o
  10  -3   5        0.74        2.54      3.29 o
  11  -3   5        0.79        1.92      2.93 o
  -9  -2   5        1.72       -2.89     12.46 o
  -8  -2   5       28.05       18.35      6.98 o
  -7  -2   5        5.40        8.04      2.30 o
  -6  -2   5      180.63      183.75      4.56 o
  -5  -2   5       17.02       16.17      2.34 o
  -4  -2   5       13.01       16.31      4.34 o
  -3  -2   5        0.66        2.65      3.34 o
  -2  -2   5      857.28      898.39     10.60 o
  -1  -2   5      147.78      183.74      3.64 o
   0  -2   5      334.36      350.18      5.19 o
   1  -2   5      211.01      212.41      4.91 o
   2  -2   5      431.02      457.58      8.74 o
   3  -2   5        8.96       10.93      1.78 o
   4  -2   5        1.21        2.95      1.54 o
   5  -2   5       29.86       28.59      2.40 o
   6  -2   5        1.61       -1.95      1.95 o
   7  -2   5       20.71       16.37      3.96 o
   8  -2   5       31.18       39.06      3.80 o
   9  -2   5       10.05        7.98      3.02 o
  10  -2   5        1.61        3.10      2.60 o
  11  -2   5        1.14       -0.87      2.44 o
  -9  -1   5       58.96       66.60      9.72 o
  -8  -1   5       33.86       30.96      7.73 o
  -7  -1   5        8.51        4.27      1.26 o
  -6  -1   5        7.34        6.70      2.28 o
  -5  -1   5       10.91       12.13      1.25 o
  -4  -1   5       86.88       87.32      3.07 o
  -3  -1   5        0.98        1.51      1.64 o
  -2  -1   5      143.32      138.99      2.62 o
  -1  -1   5      256.52      297.81      4.00 o
   0  -1   5      564.95      579.85     11.94 o
   1  -1   5      256.45      271.84      9.22 o
   2  -1   5      506.81      475.00      7.48 o
   3  -1   5       96.63      105.66      4.02 o
   4  -1   5        2.47        6.83      1.71 o
   5  -1   5       62.15       75.96      3.27 o
   6  -1   5       27.38       23.73      3.74 o
   7  -1   5       14.05       18.19      3.16 o
   8  -1   5        5.15        4.52      2.18 o
   9  -1   5        0.97        2.26      2.05 o
  10  -1   5        0.02       -0.40      2.79 o
  11  -1   5        0.65       -2.71      3.39 o
  -9   0   5        0.68        0.80      6.98 o
  -8   0   5        4.83       13.51     12.06 o
  -7   0   5      138.23      141.22      9.57 o
  -6   0   5       51.67       52.04     11.47 o
  -5   0   5      169.06      160.25      2.71 o
  -4   0   5        0.00       -0.89      1.21 o
  -3   0   5      113.18      119.89      2.19 o
  -2   0   5      649.60      644.46     14.57 o
  -1   0   5       34.14       51.52      2.38 o
   0   0   5       77.59       76.72      3.71 o
   1   0   5       17.66       20.88      1.93 o
   2   0   5      407.01      381.90      7.43 o
   3   0   5        1.14       -1.15      2.49 o
   4   0   5      915.68      863.14      8.11 o
   5   0   5       25.45       26.53      1.47 o
   6   0   5       19.07       14.28      2.11 o
   7   0   5        4.24        4.71      1.80 o
   8   0   5        8.21       11.41      2.30 o
   9   0   5       13.73       12.30      3.84 o
  10   0   5        1.53        0.80      2.18 o
  11   0   5        1.99        1.28      2.86 o
  -9   1   5        0.87        2.19      7.43 o
  -8   1   5       26.23        9.57     11.91 o
  -7   1   5        6.40        4.14      6.03 o
  -6   1   5      132.39      147.65      8.62 o
  -5   1   5        0.21        2.64      7.73 o
  -4   1   5       21.74       44.91      4.89 o
  -3   1   5      246.77      244.20      3.33 o
  -2   1   5        0.28        0.42      0.97 o
  -1   1   5      217.05      184.40      2.72 o
   0   1   5        0.24        0.00      1.13 o
   1   1   5       98.90       86.92      1.42 o
   2   1   5      224.46      193.37      2.34 o
   3   1   5      241.78      253.24      6.03 o
   4   1   5       38.55       38.88      3.39 o
   5   1   5        0.00        2.39      1.35 o
   6   1   5       69.72       83.07      2.78 o
   7   1   5       95.31       96.61      4.36 o
   8   1   5        5.45        9.53      2.11 o
   9   1   5       15.97       19.38      3.23 o
  10   1   5        0.52        2.08      3.09 o
  11   1   5        1.37        3.07      3.77 o
  -9   2   5       17.27       15.35      8.67 o
  -8   2   5        0.87       -6.98     11.71 o
  -7   2   5        6.12        3.39      5.78 o
  -6   2   5       21.43       33.80      6.68 o
  -5   2   5        0.13        1.74      4.69 o
  -4   2   5       65.27       72.18      5.63 o
  -3   2   5       23.96       34.20      4.04 o
  -2   2   5        1.71        4.58      1.26 o
  -1   2   5        9.15        3.68      1.72 o
   0   2   5       54.89       61.03      3.50 o
   1   2   5      197.82      185.78      3.50 o
   2   2   5       21.37       21.26     15.63 o
   3   2   5        6.38       -1.40      4.54 o
   4   2   5      472.19      492.71      9.42 o
   5   2   5        0.56        0.60      2.94 o
   6   2   5        1.31        7.48      6.43 o
   7   2   5       14.47       16.30      4.29 o
   8   2   5      131.03      141.56      5.38 o
   9   2   5       70.75       67.76      4.41 o
  10   2   5        6.22        3.56      2.47 o
  11   2   5        1.68        2.33      3.14 o
  -9   3   5        1.84        5.98      7.88 o
  -8   3   5        0.08        0.40     10.72 o
  -7   3   5        0.14       -3.59     10.52 o
  -6   3   5       52.41       60.12      7.48 o
  -5   3   5        8.95       12.46      5.53 o
  -4   3   5        0.90        0.39      3.29 o
  -3   3   5      779.08      788.41     10.27 o
  -2   3   5       73.55       65.27      1.69 o
  -1   3   5     2588.19     2527.81     17.89 o
   0   3   5       32.24       45.64      2.30 o
   1   3   5      116.89      139.18      2.38 o
   2   3   5       57.42       43.10      2.53 o
   3   3   5       61.68       57.79      5.28 o
   4   3   5     3892.04     4061.08     46.03 o
   5   3   5     1020.66     1043.61     20.94 o
   6   3   5      206.47      228.71      7.73 o
   7   3   5       66.39       55.18      5.68 o
   8   3   5      273.81      273.97     13.86 o
   9   3   5        0.40        5.80      3.09 o
  10   3   5        7.58        7.95      3.54 o
  11   3   5        7.06        3.86      3.41 o
  -9   4   5        0.57       21.78      8.97 o
  -8   4   5        1.22      -13.46     13.46 o
  -6   4   5        4.23        6.88     10.12 o
  -5   4   5      114.68      131.79     13.56 o
  -4   4   5        3.83        5.74      3.28 o
  -3   4   5      130.62      117.96      2.42 o
  -2   4   5        0.16        6.22      1.30 o
  -1   4   5     4961.46     5249.60     43.44 o
   0   4   5       38.66       49.20      3.48 o
   1   4   5       64.10       72.99      4.32 o
   2   4   5      166.19      162.38      4.49 o
   3   4   5       22.15       28.54      4.24 o
   4   4   5      655.62      657.45      8.85 o
   5   4   5       52.80       66.61      3.58 o
   6   4   5        9.41        9.12      3.05 o
   7   4   5      233.54      227.64      6.61 o
   8   4   5       29.87       35.04      5.68 o
   9   4   5        3.25       13.56      9.22 o
  10   4   5       52.74       55.13      6.93 o
  11   4   5        0.86       -5.88      5.88 o
  -9   5   5        0.65       27.37      9.77 o
  -8   5   5        0.19       26.02     14.31 o
  -7   5   5       43.51       76.77     15.15 o
  -6   5   5       10.48        9.40      4.32 o
  -5   5   5       20.10       21.15      4.39 o
  -4   5   5       14.52       16.04      2.11 o
  -3   5   5       60.91       64.62      1.66 o
  -2   5   5      235.25      233.78      4.99 o
  -1   5   5      292.11      291.85      8.73 o
   0   5   5       36.14       43.68      3.09 o
   1   5   5        1.07        2.09      1.75 o
   2   5   5      258.01      283.09      5.86 o
   3   5   5        0.67        3.56      2.60 o
   4   5   5      195.59      194.82      5.13 o
   5   5   5      279.14      297.69      6.40 o
   6   5   5       10.61       12.47      3.46 o
   7   5   5       48.60       49.81      7.05 o
   8   5   5       42.46       49.09      5.30 o
   9   5   5        0.95        1.01      4.03 o
  10   5   5       21.40        7.78      6.03 o
  11   5   5        0.00        6.38      6.38 o
  -8   6   5        0.29       14.46      8.32 o
  -7   6   5        0.07       -5.03      6.93 o
  -6   6   5        4.41        3.71      5.28 o
  -5   6   5       16.96       13.36      0.72 o
  -4   6   5        6.13        7.90      1.67 o
  -3   6   5        3.20        2.20      1.48 o
  -2   6   5       18.99       28.96      6.08 o
  -1   6   5       25.20       27.09      2.86 o
   0   6   5       73.37       80.06      8.66 o
   1   6   5       51.98       46.44      4.86 o
   2   6   5       17.34       26.83      4.21 o
   3   6   5       38.63       36.66      4.79 o
   4   6   5       26.91       40.06      6.03 o
   5   6   5       52.14       47.23      4.35 o
   6   6   5        5.15        6.87      3.74 o
   7   6   5        3.35        4.00      5.84 o
   8   6   5        7.76       13.63      4.96 o
   9   6   5       13.68       13.65      7.04 o
  10   6   5        6.07        4.44      6.23 o
  11   6   5       18.92       46.66     13.86 o
  -8   7   5        3.54       21.44      9.07 o
  -7   7   5        0.37       -2.43      7.50 o
  -6   7   5        0.59       -0.57      4.14 o
  -5   7   5        0.00       -0.38      1.05 o
  -4   7   5       10.67        7.82      2.21 o
  -3   7   5        3.22        0.11      1.71 o
  -2   7   5        9.72        9.05      2.71 o
  -1   7   5       13.09       13.73      3.43 o
   0   7   5      160.89      174.99      4.08 o
   1   7   5       53.68       46.40      3.84 o
   2   7   5       85.46       78.76     13.16 o
   3   7   5       79.22       89.54      9.32 o
   4   7   5        0.35        0.00      3.89 o
   5   7   5        1.19       -3.04      4.39 o
   6   7   5        2.20       -0.52      4.14 o
   7   7   5        0.12       -3.17      4.34 o
   8   7   5       11.31       10.48      4.17 o
   9   7   5        1.83        8.24     10.07 o
  10   7   5        4.55       17.52      6.61 o
  -8   8   5        1.11      -17.00     17.00 o
  -7   8   5        0.28       11.69      6.93 o
  -6   8   5        7.14        1.37      4.42 o
  -5   8   5        7.36        4.87      2.90 o
  -4   8   5       27.31       24.75      6.76 o
  -3   8   5        3.64        4.31      2.40 o
  -2   8   5        1.05        2.03      2.98 o
  -1   8   5        2.01        0.31      2.47 o
   0   8   5      118.81      111.96      4.17 o
   1   8   5      131.11      110.19      6.55 o
   2   8   5      355.94      356.42      9.59 o
   3   8   5        3.09        4.96      5.15 o
   4   8   5        1.81       -5.04      5.04 o
   5   8   5        0.94        3.83      5.00 o
   6   8   5       25.19        5.51      8.95 o
   7   8   5       17.51       14.52      5.48 o
   8   8   5        2.65        2.89      4.23 o
   9   8   5       13.06       20.59      4.97 o
  10   8   5        0.04       -3.97      6.03 o
  -7   9   5        0.78       12.56      8.32 o
  -6   9   5        7.96        7.28      7.03 o
  -5   9   5        0.77       -3.88      3.88 o
  -4   9   5        3.82        6.33      3.43 o
  -3   9   5       23.00       18.62      2.99 o
  -2   9   5        0.12       -1.00      2.72 o
  -1   9   5        0.84        1.26      2.79 o
   0   9   5      306.28      332.21      6.61 o
   1   9   5      327.98      313.56      8.17 o
   2   9   5       14.06       14.42      5.38 o
   3   9   5        3.34        4.41      4.28 o
   4   9   5        2.65        2.56      4.23 o
   5   9   5      160.58      183.77     15.23 o
   6   9   5       20.45       15.79      5.77 o
   7   9   5        1.08       -4.63      5.49 o
   8   9   5        2.43        7.18      6.21 o
   9   9   5        0.56        6.79      6.88 o
  -6  10   5        0.46        9.27     13.26 o
  -5  10   5        0.38        4.12      7.62 o
  -4  10   5        1.77        9.64      2.98 o
  -3  10   5        5.07        2.57      4.13 o
  -2  10   5      109.09       97.82      7.54 o
  -1  10   5       55.13       60.58      5.35 o
   0  10   5       77.27       76.01      6.74 o
   1  10   5        0.32       -0.01      2.88 o
   2  10   5        3.00        3.18      7.04 o
   3  10   5        0.20        0.23      3.99 o
   4  10   5      171.59      174.37     12.38 o
   5  10   5       10.84       -0.46      5.31 o
   6  10   5        2.62        4.90      4.94 o
   7  10   5       25.81       16.51      6.95 o
   8  10   5        3.94        9.01      6.47 o
   9  10   5       46.69       64.10      7.15 o
  -5  11   5        4.41       20.31      5.55 o
  -4  11   5        7.59       20.34      2.98 o
  -3  11   5       14.72       11.79      4.20 o
  -2  11   5       35.90       36.88      5.84 o
  -1  11   5        1.07        3.19      3.66 o
   0  11   5       42.48       34.06      4.57 o
   1  11   5       21.38       19.14      3.94 o
   2  11   5       12.84       11.38      5.97 o
   3  11   5        1.95        8.78      5.01 o
   4  11   5        1.98       14.90      9.23 o
   5  11   5        7.22        6.53      5.17 o
   6  11   5       29.12       32.08      8.37 o
   7  11   5       10.93        7.00      5.61 o
   8  11   5        4.42        4.51      5.70 o
  -4  12   5        0.59        4.27      7.97 o
  -3  12   5        3.35        1.56      3.56 o
  -2  12   5        1.88        2.73      4.04 o
  -1  12   5        0.25       10.78      8.63 o
   0  12   5        0.88        6.61      6.00 o
   1  12   5        0.89        8.57      4.46 o
   2  12   5        6.82       -0.21      5.59 o
   3  12   5        0.30       -6.69      6.69 o
   4  12   5       30.49       28.10      6.35 o
   5  12   5        1.62        6.23     12.56 o
   6  12   5       38.02       39.95      9.82 o
   7  12   5        0.59        2.08      5.73 o
  -3  13   5       12.02       16.77      8.08 o
  -2  13   5        1.24        4.49      5.16 o
  -1  13   5        1.50        4.39      4.18 o
   0  13   5        0.43        6.09      4.42 o
   1  13   5        2.00        7.64      9.31 o
   2  13   5        0.92       -5.04      5.04 o
   3  13   5        3.86        7.69      5.79 o
   4  13   5        0.76       20.87     17.00 o
   5  13   5       14.51       18.94     11.19 o
   0  14   5        1.61        7.00      4.96 o
   1  14   5        0.32       -2.95      4.97 o
   2  14   5        2.27        9.74      5.59 o
   3  14   5        2.35        1.94      5.75 o
  -2 -11   6        0.39        2.30      5.88 o
  -1 -11   6       10.74        5.15      7.14 o
   0 -11   6        0.50        7.72      6.18 o
   1 -11   6        0.09        2.09      6.64 o
   2 -11   6       15.31       19.94      4.16 o
   3 -11   6        0.89       14.71      7.27 o
  -4 -10   6        4.73        3.06      6.79 o
  -3 -10   6        1.31        4.71      9.19 o
  -2 -10   6        3.67        6.32      5.50 o
  -1 -10   6        0.33        1.06      4.98 o
   0 -10   6        1.15       -0.79      6.40 o
   1 -10   6       11.34       17.41      5.85 o
   2 -10   6        5.36        2.89      4.16 o
   3 -10   6        1.05        1.65      3.37 o
   4 -10   6        1.30        5.39      5.24 o
   5 -10   6        0.72        1.19      4.03 o
  -5  -9   6        0.14       11.36     12.56 o
  -4  -9   6        6.80       10.47      5.24 o
  -3  -9   6        1.07        1.68      5.92 o
  -2  -9   6        3.60       -2.32      6.10 o
  -1  -9   6        2.04        2.16      4.77 o
   0  -9   6       18.29       13.56      9.07 o
   1  -9   6        2.16        7.01      4.98 o
   2  -9   6       24.95       21.93     14.48 o
   3  -9   6        3.71        0.91      3.04 o
   4  -9   6        4.08        4.79      4.61 o
   5  -9   6        0.21        5.52     10.07 o
   6  -9   6        3.78        9.28      4.73 o
   7  -9   6        4.04        3.72      4.50 o
  -6  -8   6        0.59       -4.25      4.31 o
  -5  -8   6       25.81       31.07      5.28 o
  -4  -8   6        0.36        2.96      6.36 o
  -3  -8   6       28.97       29.11      6.13 o
  -2  -8   6        1.41       -4.75      7.64 o
  -1  -8   6        0.22       -1.72      4.23 o
   0  -8   6        0.41        1.19      4.20 o
   1  -8   6       61.34       63.46      5.84 o
   2  -8   6        5.00        8.49      5.82 o
   3  -8   6        2.46        4.96      4.46 o
   4  -8   6       14.40        6.23      3.83 o
   5  -8   6        0.07       -1.13      3.40 o
   6  -8   6        1.79        5.25      6.91 o
   7  -8   6        7.13        7.94      6.24 o
   8  -8   6        0.00        9.97      4.08 o
  -7  -7   6       32.65       39.12     13.63 o
  -6  -7   6        2.30        6.34      3.85 o
  -5  -7   6        0.00       -1.75      4.34 o
  -4  -7   6       27.35       25.54      4.61 o
  -3  -7   6        3.07        1.50      3.74 o
  -2  -7   6       29.25       24.85      5.96 o
  -1  -7   6       14.22       14.64      6.33 o
   0  -7   6        1.02        3.85      5.14 o
   1  -7   6      654.15      690.33     14.66 o
   2  -7   6        6.24        2.49      3.85 o
   3  -7   6        5.01        4.73      3.02 o
   4  -7   6       56.22       54.85     10.42 o
   5  -7   6        1.10        1.33      3.63 o
   6  -7   6       43.74       37.37      7.15 o
   7  -7   6       25.75       37.48      8.80 o
   8  -7   6        5.43       -3.91      3.91 o
  -7  -6   6        0.23       -1.23      5.13 o
  -6  -6   6      124.85      108.31      8.47 o
  -5  -6   6        5.17        5.93      4.07 o
  -4  -6   6       70.90       73.80      4.71 o
  -3  -6   6       20.02       12.29      3.78 o
  -2  -6   6       25.87       24.19      7.09 o
  -1  -6   6      134.13      143.57      7.01 o
   0  -6   6       20.09       17.96      7.51 o
   1  -6   6      208.16      204.43      8.20 o
   2  -6   6      116.60      130.21     14.16 o
   3  -6   6       79.40       91.03      6.20 o
   4  -6   6        0.53        3.90      2.34 o
   5  -6   6       65.47       66.32      3.71 o
   6  -6   6        5.53        3.11      3.26 o
   7  -6   6        4.35        9.87      3.02 o
   8  -6   6        3.10        8.78      3.77 o
   9  -6   6        0.74       -1.25      5.08 o
  -8  -5   6        6.61       12.46      4.74 o
  -7  -5   6        2.70        4.02      3.35 o
  -6  -5   6       29.95       27.44      4.26 o
  -5  -5   6        0.28        0.94      2.82 o
  -4  -5   6        0.95       -1.42      5.81 o
  -3  -5   6       28.91       26.28      4.84 o
  -2  -5   6        0.97        3.28      3.26 o
  -1  -5   6        1.63        2.02      3.87 o
   0  -5   6        4.39       12.23      4.33 o
   1  -5   6      110.38      115.04      8.57 o
   2  -5   6       30.49       28.91      5.01 o
   3  -5   6        0.01        4.35      2.24 o
   4  -5   6       14.04       11.37      2.52 o
   5  -5   6       12.72       10.79      2.60 o
   6  -5   6       26.63       28.93      4.47 o
   7  -5   6        7.90        9.21      2.80 o
   8  -5   6       31.84       23.53      5.63 o
   9  -5   6        1.11        0.75      7.58 o
  10  -5   6        5.92        6.30      3.72 o
  -8  -4   6        2.68       -1.02      4.26 o
  -7  -4   6        0.76        2.05      2.64 o
  -6  -4   6        2.47        2.29      2.76 o
  -5  -4   6      116.96      118.53      6.33 o
  -4  -4   6       96.33      107.33      6.57 o
  -3  -4   6       40.78       45.79      3.63 o
  -2  -4   6      130.21      116.00      6.16 o
  -1  -4   6      124.41      130.00      8.72 o
   0  -4   6      128.64      127.49     10.02 o
   1  -4   6      218.95      224.66      6.51 o
   2  -4   6      189.19      183.09      6.80 o
   3  -4   6       42.75       47.13      3.03 o
   4  -4   6        0.18       -1.84      1.84 o
   5  -4   6       13.29       19.01      2.11 o
   6  -4   6       30.19       29.26      4.11 o
   7  -4   6        3.68        8.03      4.54 o
   8  -4   6        8.97        8.77      4.74 o
   9  -4   6        1.82        7.18      4.69 o
  10  -4   6        1.13        6.14      2.71 o
  -8  -3   6        0.68       -7.63      7.63 o
  -7  -3   6        4.34       -0.17      1.98 o
  -6  -3   6       28.19       26.17      4.21 o
  -5  -3   6       35.48       26.38      5.81 o
  -4  -3   6       25.34       23.22      2.71 o
  -3  -3   6        9.35        9.40      2.56 o
  -2  -3   6        0.76        0.56      2.52 o
  -1  -3   6       48.04       63.11      3.30 o
   0  -3   6      956.76      909.14     11.14 o
   1  -3   6      325.13      311.18      5.81 o
   2  -3   6      113.49      125.07      4.14 o
   3  -3   6       27.12       22.79      2.41 o
   4  -3   6       14.78       15.13      2.12 o
   5  -3   6        1.37        0.12      1.81 o
   6  -3   6        1.06        1.64      2.00 o
   7  -3   6       16.27        6.28     11.52 o
   8  -3   6       17.12       11.51      3.66 o
   9  -3   6       41.44       38.57      3.92 o
  10  -3   6        7.23        8.44      3.00 o
  11  -3   6        0.06        0.30      3.08 o
  -9  -2   6        1.51        2.39      7.58 o
  -8  -2   6       10.84       25.42      7.83 o
  -7  -2   6        0.03        1.71      5.12 o
  -6  -2   6        9.64        9.04      1.89 o
  -5  -2   6        2.48        1.27      2.59 o
  -4  -2   6        3.67        3.68      1.86 o
  -3  -2   6      117.00      119.31      3.26 o
  -2  -2   6        0.29        0.22      3.10 o
  -1  -2   6       84.25       85.98      3.55 o
   0  -2   6      930.38      887.82     10.24 o
   1  -2   6      574.04      572.00      8.59 o
   2  -2   6      191.03      191.16      8.77 o
   3  -2   6        0.52        2.58      1.64 o
   4  -2   6        7.89        6.34      1.63 o
   5  -2   6       50.25       51.89      4.84 o
   6  -2   6      236.79      218.73      4.23 o
   7  -2   6       75.83       77.78      5.86 o
   8  -2   6        0.04       -0.37      2.31 o
   9  -2   6        5.14        6.67      3.94 o
  10  -2   6        0.57        3.01      2.77 o
  11  -2   6        0.24       -2.70      3.51 o
  -9  -1   6        2.13      -11.66     14.01 o
  -8  -1   6        2.35       -0.95      6.38 o
  -7  -1   6        4.38        2.74      1.51 o
  -6  -1   6       49.79       46.90      3.62 o
  -5  -1   6      159.48      149.93      6.16 o
  -4  -1   6       46.57       53.55      3.69 o
  -3  -1   6        7.93        4.97      2.54 o
  -2  -1   6        0.79        0.77      1.72 o
  -1  -1   6       59.88       62.11      6.61 o
   0  -1   6     3841.54     3850.99     43.39 o
   1  -1   6       14.45        9.80      2.65 o
   2  -1   6        0.20        3.07      3.56 o
   3  -1   6       66.06       61.73      1.84 o
   4  -1   6      381.48      336.08     11.37 o
   5  -1   6      215.78      209.13      3.98 o
   6  -1   6      294.99      263.86     11.52 o
   7  -1   6       73.28       75.56      5.16 o
   8  -1   6       50.53       49.49      4.01 o
   9  -1   6       12.08        7.82      2.59 o
  10  -1   6       18.92       13.81      3.04 o
  11  -1   6       28.72       37.85      4.78 o
  -9   0   6       22.10       38.48      9.52 o
  -8   0   6       35.20       34.20      8.62 o
  -7   0   6        8.40       12.71      6.83 o
  -6   0   6      140.11      129.31      8.47 o
  -5   0   6      162.70      153.85      5.13 o
  -4   0   6      286.30      291.39      3.35 o
  -3   0   6      190.06      210.43      4.27 o
  -2   0   6       16.45       21.67      1.69 o
  -1   0   6      454.55      500.58      5.93 o
   0   0   6      160.09      173.85      2.71 o
   1   0   6       21.25       19.81      2.89 o
   2   0   6      704.56      653.18     14.26 o
   3   0   6        3.22        6.68      3.04 o
   4   0   6      708.10      682.22      6.86 o
   5   0   6       24.15       22.23      2.09 o
   6   0   6       20.25       30.73      2.06 o
   7   0   6       83.14       89.88      3.26 o
   8   0   6        2.09        0.61      1.95 o
   9   0   6        4.36        5.81      2.85 o
  10   0   6        3.63        2.14      2.68 o
  11   0   6        0.01        4.63      3.30 o
  -9   1   6        5.71       -0.50      7.28 o
  -8   1   6       38.82       43.92      9.12 o
  -7   1   6       56.55       72.73      8.47 o
  -6   1   6       23.51       29.91      6.58 o
  -5   1   6        0.15       -0.30      7.68 o
  -4   1   6        1.51        2.47      1.43 o
  -3   1   6      241.62      229.62      3.86 o
  -2   1   6       77.97       75.80      3.10 o
  -1   1   6        8.99        9.68      1.96 o
   0   1   6      107.62       99.35      2.22 o
   1   1   6      457.80      478.71     22.18 o
   2   1   6       18.02       12.76      2.94 o
   3   1   6       62.20       19.49      3.44 o
   4   1   6        2.09        4.16      1.15 o
   5   1   6       61.98       68.17      1.87 o
   6   1   6      607.42      566.55      7.54 o
   7   1   6       12.75        9.33      1.95 o
   8   1   6        5.89        9.93      3.02 o
   9   1   6        4.80        7.83      3.33 o
  10   1   6       10.09        5.36      2.85 o
  11   1   6        2.00        1.90      3.94 o
  -9   2   6       16.16       28.46      9.52 o
  -8   2   6       61.67       78.96     16.50 o
  -7   2   6        0.79       -5.38      6.33 o
  -6   2   6       12.16       11.17      6.08 o
  -5   2   6       12.98       22.48      5.98 o
  -4   2   6        0.04       -0.60      4.04 o
  -3   2   6      113.86      120.78      1.87 o
  -2   2   6       33.64       36.44      1.67 o
  -1   2   6        0.17        1.65      1.30 o
   0   2   6       26.18       26.74      3.32 o
   1   2   6       10.79       16.68      2.23 o
   2   2   6       80.33       78.74      2.99 o
   3   2   6        0.43        4.54      2.89 o
   4   2   6       83.07       69.79      4.44 o
   5   2   6       91.33      122.33      5.63 o
   6   2   6       88.16       69.94      8.87 o
   7   2   6      145.26      151.84     11.32 o
   8   2   6       98.90      111.87      5.71 o
   9   2   6       26.48       15.12      4.15 o
  10   2   6        0.00       -0.29      2.52 o
  11   2   6        0.43        0.49      4.04 o
  -9   3   6        0.80        1.60      7.93 o
  -8   3   6       15.33       23.73     14.16 o
  -7   3   6        4.76        2.14     10.82 o
  -6   3   6        4.32        5.63      5.93 o
  -5   3   6        4.06        2.94      5.18 o
  -4   3   6      125.00      117.35      7.03 o
  -3   3   6      294.80      289.16      6.14 o
  -2   3   6      190.04      194.61      4.71 o
  -1   3   6       35.21       31.53      2.77 o
   0   3   6      231.81      273.92      4.26 o
   1   3   6      359.62      371.96      4.68 o
   2   3   6      341.28      328.42      4.85 o
   3   3   6       21.26       32.02      2.68 o
   4   3   6       89.97       70.04      4.89 o
   5   3   6      194.49      193.86      6.83 o
   6   3   6        1.08        9.12      4.24 o
   7   3   6        0.32       -0.90      4.29 o
   8   3   6       15.92       13.11      8.57 o
   9   3   6      160.06      155.26      5.11 o
  10   3   6       34.04       47.04      8.08 o
  11   3   6        7.63        5.97      3.73 o
  -9   4   6        0.16        4.59      8.52 o
  -8   4   6        3.45       36.69     15.05 o
  -7   4   6        3.25       10.52     12.36 o
  -6   4   6      199.49      232.75     17.20 o
  -4   4   6       10.80       11.20      3.64 o
  -3   4   6       56.08       48.77      2.48 o
  -2   4   6       17.68       20.73      1.70 o
  -1   4   6      445.84      417.51      4.41 o
   0   4   6      251.25      282.54      3.38 o
   1   4   6        5.29        4.27      1.73 o
   2   4   6       29.18       29.08      6.11 o
   3   4   6      325.31      370.38      7.08 o
   4   4   6        2.48        7.26      2.62 o
   5   4   6        0.06        0.94      4.14 o
   6   4   6       45.04       44.89      3.82 o
   7   4   6       65.73       86.29      6.98 o
   8   4   6        4.52        4.59      4.94 o
   9   4   6       24.64       30.26     10.47 o
  10   4   6        0.76        6.38      5.63 o
  11   4   6        1.27       -2.99      5.78 o
  -8   5   6        0.00       18.94     14.81 o
  -7   5   6        2.30        2.59     11.66 o
  -6   5   6        2.85        3.09     10.67 o
  -5   5   6        4.11       -0.04      3.45 o
  -4   5   6       42.20       40.31      8.15 o
  -3   5   6       33.91       36.91      1.93 o
  -2   5   6      157.28      158.91      2.71 o
  -1   5   6       51.91       52.90      2.15 o
   0   5   6       40.50       54.96      3.60 o
   1   5   6       11.92       16.11      2.60 o
   2   5   6        8.30        1.93      2.28 o
   3   5   6       33.88       42.38      3.28 o
   4   5   6        0.34       -2.45      3.39 o
   5   5   6       63.20       63.68      4.19 o
   6   5   6      231.48      204.85      7.43 o
   7   5   6       20.49       37.07      7.03 o
   8   5   6       15.51       13.11      4.86 o
   9   5   6        4.52        7.08      9.72 o
  10   5   6       10.36       25.42      6.73 o
  11   5   6       14.49       31.55      7.68 o
  -8   6   6        0.80       37.49     16.35 o
  -7   6   6        2.74       13.66     13.16 o
  -6   6   6       11.87        4.70      4.68 o
  -5   6   6       33.64       48.77     12.36 o
  -4   6   6        0.03        1.88      1.27 o
  -3   6   6        0.74        2.29      1.44 o
  -2   6   6      154.73      169.68      3.42 o
  -1   6   6       93.68       95.96      3.61 o
   0   6   6       16.70       24.16      2.46 o
   1   6   6      124.34      105.18      3.48 o
   2   6   6      317.11      305.49     11.04 o
   3   6   6       11.63       10.25      4.39 o
   4   6   6      215.20      217.94      7.31 o
   5   6   6       78.45       62.70      9.40 o
   6   6   6       15.09       19.38      4.62 o
   7   6   6       10.13        8.56      3.76 o
   8   6   6        0.51        6.35      4.26 o
   9   6   6        0.27        1.62      4.48 o
  10   6   6       22.47        3.64      6.43 o
  11   6   6        2.70       -2.64      6.78 o
  -8   7   6        1.97       -3.89     14.36 o
  -7   7   6        1.49      -12.11     13.51 o
  -6   7   6        3.85       13.82      5.03 o
  -5   7   6        0.37       -0.62      1.32 o
  -4   7   6        5.20        4.99      2.21 o
  -3   7   6       73.89       72.18      3.63 o
  -2   7   6       35.28       45.60      9.23 o
  -1   7   6       10.95       11.75      2.59 o
   0   7   6      104.50      111.50      3.56 o
   1   7   6      136.84      124.92      5.20 o
   2   7   6       25.08       28.07      7.60 o
   3   7   6      130.42      136.24      5.50 o
   4   7   6       35.09       28.50      7.45 o
   5   7   6       23.41       21.08      5.14 o
   6   7   6       12.13       12.41      4.91 o
   7   7   6        1.97        0.93      4.54 o
   8   7   6        1.06       -2.65      3.90 o
   9   7   6        4.13       16.37     19.14 o
  10   7   6        2.59       -0.42      8.67 o
  -7   8   6        0.14       -2.77      9.30 o
  -6   8   6        3.13       11.50      8.82 o
  -5   8   6        0.00       -1.14      1.42 o
  -4   8   6        1.48        0.69      1.41 o
  -3   8   6        3.56        3.27      2.15 o
  -2   8   6       57.88       58.24      4.50 o
  -1   8   6        0.13        0.32      3.83 o
   0   8   6       22.65       21.88      3.63 o
   1   8   6       40.68       37.88      3.49 o
   2   8   6       70.44       73.60      6.05 o
   3   8   6      420.01      405.87     10.93 o
   4   8   6       51.54       49.17      5.40 o
   5   8   6        0.11        2.73      5.30 o
   6   8   6        6.15        7.52      4.41 o
   7   8   6        4.07        5.41      4.35 o
   8   8   6        2.97        1.11      4.26 o
   9   8   6        2.65       21.30      8.55 o
  10   8   6        0.68        6.13      6.14 o
  -7   9   6        0.23      -14.77     17.62 o
  -6   9   6        0.12       -1.10      6.73 o
  -5   9   6        4.60        4.88      4.49 o
  -4   9   6        1.02       -0.84      1.99 o
  -3   9   6        9.24        4.20      2.43 o
  -2   9   6       21.19       16.18      2.77 o
  -1   9   6      114.70      101.01      4.55 o
   0   9   6       57.22       74.58      4.09 o
   1   9   6        0.57       -0.23      4.05 o
   2   9   6        4.10        8.61      4.18 o
   3   9   6       48.80       57.88      5.48 o
   4   9   6        0.11       -2.34      5.20 o
   5   9   6      217.97      216.52      7.85 o
   6   9   6       13.62       22.89      5.17 o
   7   9   6        1.82        1.87      5.62 o
   8   9   6        1.83        6.29      4.88 o
   9   9   6        2.12       12.33      8.35 o
  -6  10   6        5.07       25.67      8.87 o
  -5  10   6        6.59        6.38      2.69 o
  -4  10   6        0.65        5.94      4.20 o
  -3  10   6        0.02       -0.80      2.85 o
  -2  10   6        2.14        1.22      2.94 o
  -1  10   6      366.42      373.38      6.92 o
   0  10   6       30.30       32.14      3.71 o
   1  10   6       65.27       62.94      6.82 o
   2  10   6        0.07        4.97      5.12 o
   3  10   6        0.10        4.81      4.34 o
   4  10   6      232.53      248.29      9.65 o
   5  10   6       28.77       15.90      5.37 o
   6  10   6       37.76       30.15      9.74 o
   7  10   6       26.70       21.41      5.81 o
   8  10   6        5.96        3.99      5.21 o
   9  10   6        0.99        4.36      6.92 o
  -5  11   6       17.00       30.31     15.90 o
  -4  11   6        1.05        5.64      4.31 o
  -3  11   6        2.60        4.75      2.75 o
  -2  11   6       18.94       20.62      5.14 o
  -1  11   6        4.25        7.86      3.28 o
   0  11   6        2.34        2.49      3.21 o
   1  11   6        6.74        1.10      3.69 o
   2  11   6       15.82       10.71      5.81 o
   3  11   6        4.65       -3.29      6.16 o
   4  11   6       12.59        7.90      5.24 o
   5  11   6        4.94        7.62      9.12 o
   6  11   6       49.03       68.29      8.70 o
   7  11   6        0.07        1.35      6.88 o
   8  11   6        1.18        2.58      9.50 o
  -4  12   6        0.71       -1.71      7.63 o
  -3  12   6        1.77        3.23      4.86 o
  -2  12   6        0.01       -1.00      3.02 o
  -1  12   6        0.87        5.56      6.10 o
   0  12   6        2.03        1.46      7.35 o
   1  12   6        6.48        7.62      3.89 o
   2  12   6        0.22        4.53      9.82 o
   3  12   6        5.27       -0.01      5.67 o
   4  12   6        1.92       -1.22      6.08 o
   5  12   6        5.33       -1.71      9.01 o
   6  12   6       37.44       28.04     11.52 o
   7  12   6        3.62       -2.46      7.50 o
  -3  13   6        1.02        6.81      3.53 o
  -2  13   6        0.32        1.86      7.84 o
  -1  13   6        1.16       10.23      4.80 o
   0  13   6        0.09       10.02      7.79 o
   1  13   6        7.09        6.05      9.99 o
   2  13   6        0.00       -3.36      5.96 o
   3  13   6        9.97       10.21      7.15 o
   4  13   6        0.95        7.24      8.80 o
   5  13   6        0.99       -2.86      8.05 o
   6  13   6        7.28       -4.54      9.62 o
   0  14   6        0.00        6.06      4.70 o
   1  14   6        1.07        5.51      5.11 o
   2  14   6        3.66        8.72      7.22 o
   3  14   6        8.91        5.27      7.38 o
   0 -11   7        0.32       -0.25      5.66 o
   1 -11   7        0.06        3.63      6.14 o
   2 -11   7        4.28        3.82      6.31 o
  -3 -10   7        0.51        4.24      5.64 o
  -2 -10   7        6.75        2.98      9.45 o
  -1 -10   7        7.12       -0.88      5.41 o
   0 -10   7        0.18       -3.78      5.58 o
   1 -10   7        7.64        8.96     10.02 o
   2 -10   7        3.66        8.45      5.79 o
   3 -10   7        0.49        4.60      3.72 o
   4 -10   7        2.73      -10.03     11.96 o
   5 -10   7        2.81        1.81      3.74 o
  -4  -9   7        3.67       11.49      8.80 o
  -3  -9   7        3.62        1.43      4.76 o
  -2  -9   7        6.38        1.94      6.02 o
  -1  -9   7       11.07       10.59      5.43 o
   0  -9   7       23.35       24.73     13.36 o
   1  -9   7       23.15       23.74     10.32 o
   2  -9   7        0.33       13.39     12.71 o
   3  -9   7        3.37        3.90      4.26 o
   4  -9   7        0.38       -2.84      5.75 o
   5  -9   7        0.71        5.59      8.06 o
   6  -9   7        0.40        5.01      4.62 o
  -5  -8   7        2.64       18.14      8.10 o
  -4  -8   7       34.97       43.10      6.65 o
  -3  -8   7        3.72        4.54      5.26 o
  -2  -8   7        0.00       -0.56      4.93 o
  -1  -8   7       48.55       34.75     23.88 o
   0  -8   7        5.53       -0.74      4.24 o
   1  -8   7       13.44       16.44      6.63 o
   2  -8   7       28.28       32.55      7.83 o
   3  -8   7       29.29       37.23      5.65 o
   4  -8   7        4.59        0.04      3.49 o
   5  -8   7        1.28        4.33      5.04 o
   6  -8   7        2.63       -1.15      3.10 o
   7  -8   7        3.13       12.66      6.79 o
  -6  -7   7       11.01       19.58      4.41 o
  -5  -7   7       92.30      101.81      5.72 o
  -4  -7   7       23.67       37.05      4.81 o
  -3  -7   7        9.16       11.82      4.38 o
  -2  -7   7        6.11        7.94      4.34 o
  -1  -7   7       31.05       44.83      5.28 o
   0  -7   7        5.51       -0.95      3.84 o
   1  -7   7        0.37       -0.33      4.76 o
   2  -7   7       44.75       48.13      5.29 o
   3  -7   7        7.81        7.09      2.98 o
   4  -7   7       47.59       53.21      7.34 o
   5  -7   7       15.77       18.74      6.06 o
   6  -7   7        5.48        7.70      3.56 o
   7  -7   7        1.83       -4.99      5.57 o
   8  -7   7        7.25       21.92      6.47 o
  -7  -6   7        2.03        0.45      5.25 o
  -6  -6   7        5.82       -2.04      3.92 o
  -5  -6   7        0.33        1.17      3.29 o
  -4  -6   7        0.20       -3.58      3.58 o
  -3  -6   7        8.62       11.99      4.49 o
  -2  -6   7       59.35       66.53      6.13 o
  -1  -6   7       10.52        9.86      3.97 o
   0  -6   7       63.91       70.05     16.62 o
   1  -6   7        1.27        4.02      4.79 o
   2  -6   7        0.01        2.76      4.86 o
   3  -6   7        5.99        9.56      2.94 o
   4  -6   7       45.97       50.02      3.96 o
   5  -6   7        8.90       10.82      2.70 o
   6  -6   7        0.97        3.21      6.15 o
   7  -6   7        0.74        5.00      3.19 o
   8  -6   7       13.06       25.30      7.35 o
   9  -6   7        0.26      -10.77     10.77 o
  -7  -5   7        5.04        3.35      3.41 o
  -6  -5   7        2.70        2.85      3.55 o
  -5  -5   7       19.88       15.43      4.26 o
  -4  -5   7       27.67       21.40      5.97 o
  -3  -5   7       35.28       34.03      4.87 o
  -2  -5   7       17.23       17.16      4.33 o
  -1  -5   7        3.96        7.67      4.31 o
   0  -5   7      489.40      496.45     14.01 o
   1  -5   7      236.70      273.88      8.65 o
   2  -5   7       76.48       79.89     12.01 o
   3  -5   7      140.73      140.14      3.86 o
   4  -5   7      109.59      107.93      3.53 o
   5  -5   7       18.49       13.14      2.41 o
   6  -5   7       19.64       17.81      3.12 o
   7  -5   7       10.75        6.68      3.63 o
   8  -5   7        0.08        1.05      4.84 o
   9  -5   7       11.34       39.38     10.77 o
  -8  -4   7        1.88        2.79      7.23 o
  -7  -4   7        1.44       -0.53      2.58 o
  -6  -4   7        5.05        5.08      2.51 o
  -5  -4   7       11.27       10.71      2.82 o
  -4  -4   7       24.17       30.45      3.17 o
  -3  -4   7       97.88      101.53      4.97 o
  -2  -4   7       32.42       34.98      3.89 o
  -1  -4   7       11.48       10.18      5.61 o
   0  -4   7      137.25      132.42      5.78 o
   1  -4   7      418.96      424.27      7.95 o
   2  -4   7      382.25      401.45     11.42 o
   3  -4   7       11.53       10.90      2.80 o
   4  -4   7        3.06        3.85      1.79 o
   5  -4   7       62.87       65.25      5.18 o
   6  -4   7       36.28       19.23      7.45 o
   7  -4   7        0.02        0.15      4.24 o
   8  -4   7       13.66        9.87      5.23 o
   9  -4   7        0.52       -1.84      4.84 o
  10  -4   7        0.17       -1.12     10.42 o
  -8  -3   7        0.04       -5.78      7.38 o
  -7  -3   7        0.01        1.14      2.27 o
  -6  -3   7        2.99        2.75      2.36 o
  -5  -3   7       71.94       59.04      9.90 o
  -4  -3   7        1.17       -0.40      2.74 o
  -3  -3   7      148.72      150.03      5.34 o
  -2  -3   7        2.86        1.84      3.24 o
  -1  -3   7       20.88       20.11      3.56 o
   0  -3   7      357.05      344.46     19.74 o
   1  -3   7      153.05      163.78      5.80 o
   2  -3   7        4.48        4.95      2.80 o
   3  -3   7        9.61       12.25      2.76 o
   4  -3   7       45.83       51.16      2.48 o
   5  -3   7       41.49       30.74      3.42 o
   6  -3   7       13.85       10.37      8.18 o
   7  -3   7       25.55       33.45      8.97 o
   8  -3   7        0.20        2.64      7.43 o
   9  -3   7        4.70        2.38      2.55 o
  10  -3   7        0.59        1.85      3.90 o
  -8  -2   7        0.01        1.60     11.81 o
  -7  -2   7        4.64        1.04      3.03 o
  -6  -2   7        2.89       -1.23      4.47 o
  -5  -2   7        0.34        3.28      2.72 o
  -4  -2   7        1.68        2.04      3.29 o
  -3  -2   7      132.82      118.93      4.33 o
  -2  -2   7      432.58      430.54      9.30 o
  -1  -2   7       11.42       11.99      4.31 o
   0  -2   7       40.80       44.82      3.27 o
   1  -2   7     1255.88     1259.19     29.19 o
   2  -2   7       83.23       84.43      5.97 o
   3  -2   7       96.63       95.97      3.70 o
   4  -2   7       48.09       52.67      4.72 o
   5  -2   7       45.22       52.74      5.23 o
   6  -2   7        2.93        5.08      4.29 o
   7  -2   7      137.43       83.41     34.57 o
   8  -2   7        9.67        2.80      2.50 o
   9  -2   7        0.61        5.12      2.48 o
  10  -2   7        0.10       -1.69      2.81 o
  11  -2   7        0.43        4.60      4.66 o
  -8  -1   7        1.16       17.45      7.93 o
  -7  -1   7       18.31       50.65     13.16 o
  -6  -1   7        6.97        8.00      4.06 o
  -5  -1   7       86.49       75.70      7.88 o
  -4  -1   7      174.61      176.39      5.27 o
  -3  -1   7       63.57       63.85      6.33 o
  -2  -1   7        0.00        0.75      1.61 o
  -1  -1   7      246.76      260.02      4.96 o
   0  -1   7       10.66       11.56      2.17 o
   1  -1   7       39.10       56.93      2.91 o
   2  -1   7       29.17       28.65      2.75 o
   3  -1   7      114.27      109.32      5.23 o
   4  -1   7        0.01       -1.05      3.34 o
   5  -1   7      201.18      198.10     10.97 o
   6  -1   7       29.55       34.76      3.15 o
   7  -1   7      205.57      219.06      4.03 o
   8  -1   7       13.20       18.10      2.77 o
   9  -1   7        2.94       -0.23      2.63 o
  10  -1   7       21.87       18.83      3.17 o
  11  -1   7        0.10        3.94      3.01 o
  -9   0   7        4.98        3.84     13.96 o
  -8   0   7       13.30       20.84      8.52 o
  -7   0   7       38.32       35.04     12.81 o
  -6   0   7       32.89       42.07      7.13 o
  -5   0   7       71.17       69.45     13.91 o
  -4   0   7       15.53       15.26      2.05 o
  -3   0   7      280.32      289.91      4.53 o
  -2   0   7       79.24       83.41      2.79 o
  -1   0   7      256.35      286.93      9.00 o
   0   0   7      155.71      169.34      3.62 o
   1   0   7       94.54       97.80      2.67 o
   2   0   7      685.58      737.16      8.82 o
   3   0   7        2.99        1.00      2.79 o
   4   0   7       23.11       39.38      4.29 o
   5   0   7       65.86       64.09      4.71 o
   6   0   7       79.17       80.85      3.06 o
   7   0   7      160.22      152.12      3.90 o
   8   0   7        5.92        3.92      3.60 o
   9   0   7       34.68       36.95      5.39 o
  10   0   7        0.64        0.04      2.11 o
  11   0   7        6.00        8.09      4.41 o
  -9   1   7        8.27       17.55      9.42 o
  -8   1   7       10.12        4.59      7.53 o
  -7   1   7        5.52       25.52     12.76 o
  -6   1   7        1.00        6.13      5.88 o
  -5   1   7      158.13      180.36      9.17 o
  -4   1   7       30.08       30.40      2.23 o
  -3   1   7       36.55       36.57      8.72 o
  -2   1   7       75.36       67.80      2.44 o
  -1   1   7      162.30      160.90      3.31 o
   0   1   7        2.19        1.37      1.40 o
   1   1   7      639.63      586.53     13.33 o
   2   1   7        0.16       -1.40      2.69 o
   3   1   7       37.66       45.56      4.04 o
   4   1   7        5.75        7.62      3.22 o
   5   1   7       32.98       37.06      1.62 o
   6   1   7       78.38       77.81      5.35 o
   7   1   7       39.59       33.15      2.42 o
   8   1   7       82.12       84.44      4.09 o
   9   1   7       18.45       13.46      3.45 o
  10   1   7        9.69        8.13      3.09 o
  11   1   7        0.40        1.31      5.58 o
  -9   2   7        9.13       17.70      9.67 o
  -8   2   7        5.70        7.38      7.98 o
  -7   2   7       24.80       52.44     14.11 o
  -6   2   7       24.86       29.36      7.08 o
  -5   2   7       40.78       49.60      6.68 o
  -4   2   7       31.43       39.38      5.88 o
  -3   2   7      159.54      155.56      2.35 o
  -2   2   7       99.90      112.63      2.64 o
  -1   2   7      187.93      178.59      3.09 o
   0   2   7        0.53       -1.11      1.71 o
   1   2   7      174.66      179.41      2.98 o
   2   2   7        2.37        0.42      0.93 o
   3   2   7      537.99      603.63     15.55 o
   4   2   7      170.94      186.29      6.28 o
   5   2   7       26.08       25.07      4.09 o
   6   2   7       45.71       48.80      5.43 o
   7   2   7      158.97      145.77      4.91 o
   8   2   7        0.98       -1.67      2.13 o
   9   2   7        0.00        0.66      2.35 o
  10   2   7        3.29        2.46      3.04 o
  11   2   7        3.80       -0.27      6.43 o
  -8   3   7       12.01       27.22      8.87 o
  -7   3   7        7.18       13.71     12.71 o
  -6   3   7       57.25       51.79      7.78 o
  -5   3   7       26.77       25.67      6.28 o
  -4   3   7       19.07       25.27      5.73 o
  -3   3   7       12.44       14.76      1.15 o
  -2   3   7        0.55       -0.20      0.98 o
  -1   3   7      319.00      322.11      5.07 o
   0   3   7        9.39       14.54      1.54 o
   1   3   7        1.06        1.58      1.22 o
   2   3   7       14.50       22.41      2.41 o
   3   3   7     1104.80     1140.56     13.24 o
   4   3   7       12.66        7.93      6.48 o
   5   3   7       41.28       62.96      5.23 o
   6   3   7      120.45      134.84     11.22 o
   7   3   7      273.84      286.53      9.97 o
   8   3   7       86.50       85.59      7.03 o
   9   3   7       11.39        9.64      5.19 o
  10   3   7        2.73        1.29      2.77 o
  11   3   7        0.03        2.48      3.68 o
  -8   4   7        1.59      -12.01     14.51 o
  -7   4   7        4.26       15.20     13.21 o
  -6   4   7        3.79      -11.71     11.71 o
  -5   4   7        1.00        2.99      9.17 o
  -4   4   7       13.46       11.12      3.83 o
  -3   4   7       55.99       57.75      3.22 o
  -2   4   7       19.47       17.18      2.29 o
  -1   4   7        0.17       -0.65      1.48 o
   0   4   7        0.73       -0.61      1.62 o
   1   4   7      205.35      205.14      6.46 o
   2   4   7       21.26       16.98      2.15 o
   3   4   7       42.46       49.37      4.34 o
   4   4   7      319.34      297.19      5.81 o
   5   4   7      105.17      118.06     11.24 o
   6   4   7       37.96       33.45      5.88 o
   7   4   7      341.72      368.69     18.24 o
   8   4   7       31.27       28.21      6.03 o
   9   4   7       98.45       95.01     12.81 o
  10   4   7        0.23       -4.26      4.26 o
  11   4   7       14.62       43.12      7.53 o
  -8   5   7        1.16       20.89     15.70 o
  -7   5   7        6.29       29.31     14.46 o
  -6   5   7        0.48       -1.50     10.22 o
  -5   5   7       42.31       45.38      8.85 o
  -4   5   7       77.09       69.99      5.08 o
  -3   5   7       23.05       27.53      2.51 o
  -2   5   7      111.91      107.87      3.71 o
  -1   5   7        1.24       -1.46      1.46 o
   0   5   7      224.54      218.00      4.35 o
   1   5   7      116.41      122.29      3.49 o
   2   5   7      151.09      143.26      3.60 o
   3   5   7      196.35      197.49      6.43 o
   4   5   7       16.24       25.91      5.53 o
   5   5   7       17.39       20.43      6.78 o
   6   5   7      656.49      662.54     13.46 o
   7   5   7      155.37      168.24     16.70 o
   8   5   7       21.73       14.11      5.83 o
   9   5   7        0.62        5.28      5.98 o
  10   5   7        0.08       12.71     11.07 o
  11   5   7       11.95       12.96      7.03 o
  -8   6   7        1.91       15.15     15.95 o
  -7   6   7        3.33       10.37     13.81 o
  -6   6   7        7.79       30.86     13.56 o
  -5   6   7       25.16       21.25      5.90 o
  -4   6   7       56.54       54.58      1.81 o
  -3   6   7       58.52       69.50      2.64 o
  -2   6   7      247.26      270.87      4.97 o
  -1   6   7      239.82      266.33      9.95 o
   0   6   7       89.89      110.36      4.28 o
   1   6   7        0.01        0.21      2.04 o
   2   6   7      273.68      268.22      4.65 o
   3   6   7      201.42      219.24      6.64 o
   4   6   7       41.62       54.49      7.24 o
   5   6   7      286.58      277.95      8.17 o
   6   6   7        9.41        3.23      6.22 o
   7   6   7        4.22        3.21      3.56 o
   8   6   7       13.27       14.85      6.13 o
   9   6   7        6.14       18.79      6.83 o
  10   6   7        7.37        6.23      6.53 o
  11   6   7        2.79        7.38      7.28 o
  -7   7   7        3.08      -15.45     15.45 o
  -6   7   7        0.18       -0.18      6.28 o
  -5   7   7        5.48        0.37      4.07 o
  -4   7   7        9.93        8.63      1.88 o
  -3   7   7       12.45       11.72      1.88 o
  -2   7   7       44.92       49.85      3.00 o
  -1   7   7       91.43      102.54      4.12 o
   0   7   7        0.74        0.45      2.10 o
   1   7   7       33.14       33.57      3.33 o
   2   7   7      128.51      114.00      4.34 o
   3   7   7       75.46       78.40      4.72 o
   4   7   7       10.41       19.80      5.32 o
   5   7   7        0.00       -1.57      3.68 o
   6   7   7       18.23       14.26      4.22 o
   7   7   7        0.42       -3.98      3.98 o
   8   7   7        2.77        1.23      3.85 o
   9   7   7        8.33       18.78     13.01 o
  10   7   7        1.04       32.90      8.28 o
  -7   8   7        0.39       13.82      7.40 o
  -6   8   7        1.22        2.37     16.00 o
  -5   8   7        0.00        0.99      1.24 o
  -4   8   7        0.05        0.98      1.94 o
  -3   8   7       16.89       13.97      3.03 o
  -2   8   7       16.75       12.28      4.84 o
  -1   8   7        3.54        5.87      2.72 o
   0   8   7      157.24      166.44      4.99 o
   1   8   7        1.25        0.64      3.55 o
   2   8   7      191.46      187.20      6.61 o
   3   8   7        1.22        4.70      5.03 o
   4   8   7      112.58      121.93      8.50 o
   5   8   7       25.57       21.70      6.02 o
   6   8   7        0.18       -2.04      4.74 o
   7   8   7       28.01       18.92      6.09 o
   8   8   7        0.41       -1.35      4.18 o
   9   8   7        0.29       -5.26      8.67 o
  10   8   7        0.58        3.64      4.92 o
  -6   9   7        3.62       17.08      8.87 o
  -5   9   7        0.81       -2.24      6.73 o
  -4   9   7        1.85       -0.84      2.81 o
  -3   9   7        1.24        1.63      3.76 o
  -2   9   7        6.15        5.67      2.29 o
  -1   9   7        9.35       12.39      3.26 o
   0   9   7       22.27       15.05      5.36 o
   1   9   7      129.21      117.46      6.18 o
   2   9   7       25.32       32.86      3.74 o
   3   9   7      182.90      183.07      8.11 o
   4   9   7       46.52       46.61      6.88 o
   5   9   7      180.14      178.62     27.12 o
   6   9   7       14.05        4.66      5.85 o
   7   9   7        6.66       10.79      5.05 o
   8   9   7        0.83       -1.95      4.56 o
   9   9   7        9.62       10.55      9.10 o
  -6  10   7        7.59      -15.35     15.35 o
  -5  10   7        0.35        1.55      7.08 o
  -4  10   7        2.66        3.20      2.41 o
  -3  10   7        5.26        6.21      3.06 o
  -2  10   7        2.90        3.11      3.13 o
  -1  10   7        0.28        1.64      3.32 o
   0  10   7      133.61      151.71      6.80 o
   1  10   7        0.32       -2.91      3.10 o
   2  10   7        0.97        6.13      3.83 o
   3  10   7        2.70        3.89      5.48 o
   4  10   7        8.71       11.15      4.98 o
   5  10   7      143.43      149.94     10.02 o
   6  10   7       18.81       15.62      5.54 o
   7  10   7        2.83       -0.02      6.36 o
   8  10   7        6.68       10.37     10.99 o
   9  10   7        2.29       10.58      6.75 o
  -5  11   7        2.25        3.94      8.03 o
  -4  11   7        0.38        0.67      3.10 o
  -3  11   7        0.03       -0.55      3.62 o
  -2  11   7       17.55        7.47      2.97 o
  -1  11   7       12.98       26.26      9.48 o
   0  11   7       20.41       14.14      4.05 o
   1  11   7       40.77       29.44      4.65 o
   2  11   7       10.22        9.49      3.78 o
   3  11   7        0.07        4.96      8.42 o
   4  11   7        4.47        8.28      5.10 o
   5  11   7       45.11       68.27      6.83 o
   6  11   7       22.69       13.08      5.82 o
   7  11   7        0.38       -4.14      7.13 o
   8  11   7        0.43        8.99      6.07 o
  -4  12   7        7.69        1.53      7.00 o
  -3  12   7        4.25        2.02      3.42 o
  -2  12   7        0.11       -3.12      4.03 o
  -1  12   7       12.51       19.41      8.69 o
   0  12   7       19.42       22.23      4.11 o
   1  12   7        1.11        8.18      5.55 o
   2  12   7        0.05        5.20      8.62 o
   3  12   7        0.74       -6.19      6.19 o
   4  12   7        2.50        8.93      5.55 o
   5  12   7        1.12       -5.17      5.63 o
   6  12   7        0.10        0.53      8.10 o
   7  12   7       24.70       24.10      8.67 o
  -2  13   7        1.53        2.19      3.67 o
  -1  13   7        0.00       13.80      7.37 o
   0  13   7        6.92       13.70     10.38 o
   1  13   7        2.15        7.87      7.17 o
   2  13   7        2.28        5.98      7.84 o
   3  13   7        4.80        7.42      4.56 o
   4  13   7        2.90        0.54      6.74 o
   5  13   7        0.16        5.84      7.37 o
   6  13   7        0.16        0.05     14.71 o
   0  14   7        0.27       23.04     21.83 o
   1  14   7        0.00       -2.91      4.37 o
   2  14   7        1.34        0.11      4.81 o
   3  14   7        1.98        5.20      5.69 o
  -1 -10   8        0.14        4.30     10.03 o
   0 -10   8        4.28       -0.38      5.33 o
   1 -10   8        0.40        0.22      6.42 o
   2 -10   8        5.10        2.53      5.72 o
   3 -10   8        0.72       -4.08      4.08 o
   4 -10   8        0.06       -2.00      5.80 o
  -3  -9   8       32.70       39.25      6.52 o
  -2  -9   8        8.89        4.80      5.36 o
  -1  -9   8        5.64        4.88      6.73 o
   0  -9   8        0.00       -1.24      4.99 o
   1  -9   8        3.89        1.15      4.97 o
   2  -9   8       11.57       17.76      6.88 o
   3  -9   8        0.67        1.33      4.24 o
   4  -9   8        0.27        0.18      4.65 o
   5  -9   8        0.01       -2.64      3.40 o
   6  -9   8        3.31       -0.23      3.87 o
  -4  -8   8       19.66       37.21     11.39 o
  -3  -8   8       14.08       13.95      5.14 o
  -2  -8   8        2.07        5.41      4.79 o
  -1  -8   8        2.23       -2.19      7.63 o
   0  -8   8        7.91        2.73      5.39 o
   1  -8   8       34.39       52.20     19.74 o
   2  -8   8       16.53       20.29      6.45 o
   3  -8   8       12.54        9.58      3.82 o
   4  -8   8        0.35        5.01      4.66 o
   5  -8   8        6.64        7.37      4.22 o
   6  -8   8        2.14        1.18      5.97 o
   7  -8   8        8.63       23.78      3.61 o
  -5  -7   8        2.86        3.98      4.19 o
  -4  -7   8        3.98        9.50      7.25 o
  -3  -7   8        7.17        5.61      5.51 o
  -2  -7   8        4.72        1.87      4.08 o
  -1  -7   8       10.54       15.61      8.23 o
   0  -7   8        0.63        1.48      4.16 o
   1  -7   8        0.75       -1.77      4.16 o
   2  -7   8        0.85        4.30      7.00 o
   3  -7   8       18.79       17.35      3.59 o
   4  -7   8        0.04        2.44      3.14 o
   5  -7   8        0.03        3.48      4.33 o
   6  -7   8       12.34       21.31      8.09 o
   7  -7   8        8.01       10.34      5.01 o
   8  -7   8        0.92        3.85      4.56 o
  -6  -6   8        2.40        2.16      5.85 o
  -5  -6   8        0.10       -1.36      4.64 o
  -4  -6   8        0.99        3.83      4.16 o
  -3  -6   8        0.43        3.83      3.72 o
  -2  -6   8       11.61        6.96      3.96 o
  -1  -6   8       30.84       27.90      5.77 o
   0  -6   8        8.12        5.59      5.23 o
   1  -6   8        3.50        1.83      4.79 o
   2  -6   8      107.67      126.68     15.13 o
   3  -6   8       20.94       15.72      2.90 o
   4  -6   8        1.53        0.48      3.22 o
   5  -6   8        0.08       -0.15      2.88 o
   6  -6   8        0.50        3.53      3.48 o
   7  -6   8       10.39       10.62      4.61 o
   8  -6   8       14.75       35.59      7.38 o
   9  -6   8        0.56       14.46      6.73 o
  -7  -5   8        0.01       -1.72      3.52 o
  -6  -5   8        0.30        1.93      3.50 o
  -5  -5   8       22.21       12.23      4.32 o
  -4  -5   8        0.00       -0.84      3.96 o
  -3  -5   8        0.72        2.94      4.08 o
  -2  -5   8        3.95        4.59      5.66 o
  -1  -5   8        8.77        6.65      3.59 o
   0  -5   8      316.25      325.10      9.44 o
   1  -5   8      524.73      555.18     11.29 o
   2  -5   8      124.25      140.25      9.84 o
   3  -5   8       76.89       85.64     16.28 o
   4  -5   8       59.97       57.78      9.13 o
   5  -5   8       38.78       40.22      3.94 o
   6  -5   8       18.59       15.16      3.10 o
   7  -5   8        0.83       -2.00      4.41 o
   8  -5   8        0.39        0.45      5.08 o
   9  -5   8        0.01       10.07      6.18 o
  -7  -4   8        6.60        3.48      3.36 o
  -6  -4   8       31.76       18.03      8.60 o
  -5  -4   8        5.10        5.32      3.21 o
  -4  -4   8       18.79       20.15      3.21 o
  -3  -4   8       14.38        8.00      4.86 o
  -2  -4   8       30.46       31.30      3.91 o
  -1  -4   8        0.03        5.16      5.60 o
   0  -4   8       35.15       33.51      4.14 o
   1  -4   8      310.81      292.68      8.51 o
   2  -4   8        2.59       -1.59      4.09 o
   3  -4   8       85.54       85.02      5.11 o
   4  -4   8        1.57        3.88      2.70 o
   5  -4   8        1.57        1.25      1.52 o
   6  -4   8       35.57       29.94     11.09 o
   7  -4   8       10.80       18.89      5.63 o
   8  -4   8        5.58       -0.30      4.84 o
   9  -4   8        3.51        9.87      5.78 o
  10  -4   8        0.04        0.79      4.50 o
  -7  -3   8        1.36       -5.13     11.61 o
  -6  -3   8        1.48        0.99      1.92 o
  -5  -3   8        2.57        6.57     12.26 o
  -4  -3   8       55.27       61.31     15.63 o
  -3  -3   8       50.95       64.10      5.77 o
  -2  -3   8        2.87        2.90      2.77 o
  -1  -3   8        2.52        3.05      3.18 o
   0  -3   8      207.40      218.57      6.70 o
   1  -3   8        1.20        0.51      3.96 o
   2  -3   8        8.06        8.28      4.06 o
   3  -3   8       33.23       31.49      1.91 o
   4  -3   8       36.35       26.72      3.03 o
   5  -3   8        0.88        1.17      1.73 o
   6  -3   8        5.11        5.28      7.98 o
   7  -3   8        0.62        1.30      7.63 o
   8  -3   8        0.35        1.50      7.88 o
   9  -3   8        4.82       17.03      4.10 o
  10  -3   8        0.17        7.81      3.96 o
  -8  -2   8        1.04        2.64      7.33 o
  -7  -2   8        8.47       26.87      7.98 o
  -6  -2   8        2.02        2.90      5.14 o
  -5  -2   8        0.17       -0.47      1.79 o
  -4  -2   8       11.88       13.02      4.94 o
  -3  -2   8       34.37       49.08      9.92 o
  -2  -2   8       12.68       10.40      2.51 o
  -1  -2   8        8.56        8.67      2.55 o
   0  -2   8       35.20       40.15      3.91 o
   1  -2   8        1.45        2.37      2.62 o
   2  -2   8      249.98      238.67      5.64 o
   3  -2   8        7.79        8.23      1.38 o
   4  -2   8       39.52       42.55      7.65 o
   5  -2   8       13.39       12.81      4.94 o
   6  -2   8        0.05        1.69      4.39 o
   7  -2   8        4.46       -0.65      4.19 o
   8  -2   8       11.11        9.47      5.03 o
   9  -2   8        2.96        3.33      2.47 o
  10  -2   8        3.10        2.68      2.45 o
  11  -2   8        3.96        7.25      5.07 o
  -8  -1   8        0.08       19.24     14.01 o
  -7  -1   8       17.19       42.67      8.18 o
  -6  -1   8        3.54        2.70      2.65 o
  -5  -1   8       10.48        9.29      2.00 o
  -4  -1   8       43.16       39.23      3.29 o
  -3  -1   8        4.03        7.74      2.04 o
  -2  -1   8      177.41      176.87      3.80 o
  -1  -1   8      191.81      219.20      6.70 o
   0  -1   8        0.00       -2.46      2.60 o
   1  -1   8       39.28       37.50      3.57 o
   2  -1   8      670.69      630.91      8.78 o
   3  -1   8       24.06       15.55      7.03 o
   4  -1   8        0.60       -3.99      3.99 o
   5  -1   8      111.50      111.56      6.43 o
   6  -1   8       64.27       55.88      6.03 o
   7  -1   8        0.26       -0.14      2.57 o
   8  -1   8       12.78        5.66      1.93 o
   9  -1   8        6.67        5.19      3.15 o
  10  -1   8       20.37       16.89      3.07 o
  11  -1   8        1.79       11.38      4.16 o
  -8   0   8        3.75       -8.28      8.28 o
  -7   0   8        3.86       27.97      7.83 o
  -6   0   8       17.78       26.22      6.93 o
  -5   0   8       26.72       24.30      2.51 o
  -4   0   8       11.33        5.71      3.57 o
  -3   0   8        0.24        0.53      1.64 o
  -2   0   8        7.93        7.98      1.60 o
  -1   0   8       72.60       78.73      2.49 o
   0   0   8      223.73      223.95      4.39 o
   1   0   8      412.19      414.04     10.57 o
   2   0   8       28.98       19.70     11.34 o
   3   0   8       17.15       16.05      3.89 o
   4   0   8      137.80      116.15      9.37 o
   5   0   8       31.25       24.53      4.79 o
   6   0   8       96.93      100.97      5.43 o
   7   0   8        4.94        7.22      2.18 o
   8   0   8        2.82        2.05      2.80 o
   9   0   8        7.65        6.11      2.28 o
  10   0   8        4.62        2.52      2.72 o
  11   0   8        5.18        5.65      3.45 o
  -8   1   8       18.26       37.19      9.37 o
  -7   1   8        0.05       -5.48     11.71 o
  -6   1   8       17.58       12.81      6.68 o
  -5   1   8        0.06        3.09      5.28 o
  -4   1   8       17.81       17.54      3.79 o
  -3   1   8       82.00       87.39      3.66 o
  -2   1   8      156.51      153.45      3.31 o
  -1   1   8      287.77      302.78      5.21 o
   0   1   8       90.88       93.47      5.16 o
   1   1   8      189.09      192.52      3.29 o
   2   1   8      173.13      179.01      7.18 o
   3   1   8        9.30       11.27      3.49 o
   4   1   8        9.86        8.13      3.74 o
   5   1   8        4.79        4.06      3.40 o
   6   1   8      468.44      439.55      7.97 o
   7   1   8      168.98      177.02      5.51 o
   8   1   8      190.74      188.13     12.09 o
   9   1   8        0.00        0.46      2.14 o
  10   1   8        7.17        8.42      3.99 o
  11   1   8       14.91       21.35      7.78 o
  -8   2   8        6.48       15.20      8.47 o
  -7   2   8        0.04      -10.42     12.26 o
  -6   2   8        0.09       -4.89      6.13 o
  -5   2   8      138.90      160.52      9.22 o
  -4   2   8      498.99      386.05      5.68 o
  -3   2   8      367.77      365.18      8.80 o
  -2   2   8      111.24      115.16      3.57 o
  -1   2   8       17.14       17.43      1.94 o
   0   2   8        0.02        1.22      1.67 o
   1   2   8        1.17        0.75      1.01 o
   2   2   8      190.27      199.87      2.49 o
   3   2   8        3.66        4.62      1.04 o
   4   2   8      126.06      133.90      2.10 o
   5   2   8      114.06       94.37      5.83 o
   6   2   8        5.48        7.05      2.52 o
   7   2   8        4.00       -0.32      3.40 o
   8   2   8        5.40        4.48      1.96 o
   9   2   8       14.78       10.91      2.62 o
  10   2   8       12.12        3.64      3.06 o
  11   2   8        8.49       34.72     10.04 o
  -8   3   8        0.00        9.52      8.57 o
  -7   3   8        0.34      -13.61     13.61 o
  -6   3   8        2.99       22.88     12.21 o
  -5   3   8        0.64        1.10      5.23 o
  -4   3   8      220.88      233.20     15.25 o
  -3   3   8        3.15        3.47      1.32 o
  -2   3   8      107.09      115.82      2.83 o
  -1   3   8       13.87       16.16      1.62 o
   0   3   8       27.38       17.47      4.84 o
   1   3   8       11.34       17.97      1.84 o
   2   3   8       80.04       84.12      2.40 o
   3   3   8        6.64        5.04      1.41 o
   4   3   8        3.35        0.35      3.49 o
   5   3   8      164.92      160.37      7.23 o
   6   3   8       12.47       14.26      5.18 o
   7   3   8       79.10       91.37     11.86 o
   8   3   8        7.81        9.57      5.23 o
   9   3   8        8.37        9.04      3.36 o
  10   3   8        4.18        1.89      3.12 o
  11   3   8        4.70       21.42      7.62 o
  -8   4   8        8.79        7.03     14.61 o
  -7   4   8       10.11       23.38     14.16 o
  -6   4   8        0.78        2.84     10.77 o
  -5   4   8        5.51        8.72     10.42 o
  -4   4   8        1.71        5.88      9.17 o
  -3   4   8       13.31       11.25      1.40 o
  -2   4   8       25.64       26.34      1.71 o
  -1   4   8      159.29      153.90      6.41 o
   0   4   8        1.69        1.44      1.77 o
   1   4   8       65.37       77.07      5.48 o
   2   4   8       29.78       36.54      3.80 o
   3   4   8      184.56      214.43      5.96 o
   4   4   8      225.65      213.46     12.16 o
   5   4   8        1.50        3.59      4.59 o
   6   4   8        3.52        5.63      4.94 o
   7   4   8      245.87      251.09     10.42 o
   8   4   8        2.30        2.79      5.18 o
   9   4   8        4.14       -4.59      5.68 o
  10   4   8       18.29       16.62     10.67 o
  11   4   8        0.33        8.15      6.51 o
  -8   5   8        1.95       12.31     16.15 o
  -7   5   8        0.64        1.15     11.86 o
  -6   5   8       16.13       16.20     12.76 o
  -5   5   8        1.08       -5.18     10.57 o
  -4   5   8       42.20       38.67      4.63 o
  -3   5   8      166.60      146.53      3.90 o
  -2   5   8       52.77       46.89      3.14 o
  -1   5   8       31.25       31.65      3.42 o
   0   5   8        1.34        0.69      1.59 o
   1   5   8       62.83       83.56      2.65 o
   2   5   8      110.04      115.45      3.70 o
   3   5   8       36.54       31.78      2.65 o
   4   5   8        8.00        8.41      3.99 o
   5   5   8        2.98        3.00      3.36 o
   6   5   8      118.63      112.16      6.49 o
   7   5   8       67.87       73.28      7.63 o
   8   5   8        4.70        1.69      9.17 o
   9   5   8       13.44       22.93      6.73 o
  10   5   8        8.51       -3.24     10.57 o
  11   5   8        0.15        4.79     11.57 o
  -7   6   8       14.83       10.07     14.51 o
  -6   6   8        9.87       -3.04     11.61 o
  -5   6   8        2.47       -0.07      3.97 o
  -4   6   8       17.89       21.12      4.52 o
  -3   6   8      121.54      109.04     10.35 o
  -2   6   8       75.48       72.62      3.09 o
  -1   6   8       48.57       51.73      2.37 o
   0   6   8      148.78      156.11      4.56 o
   1   6   8       41.60       53.86      2.95 o
   2   6   8        5.84        7.73      2.57 o
   3   6   8       47.76       51.90      8.47 o
   4   6   8        1.76        0.03      3.69 o
   5   6   8       91.24       85.83      9.77 o
   6   6   8       26.20       23.47      7.70 o
   7   6   8        1.60       -3.78      3.78 o
   8   6   8       15.45        4.59     10.47 o
   9   6   8        4.42       12.96      6.88 o
  10   6   8        3.42       29.41     13.21 o
  11   6   8       12.46       13.01      7.68 o
  -7   7   8        1.45        2.74      8.23 o
  -6   7   8        5.34        5.79      6.29 o
  -5   7   8        2.48        3.88      4.96 o
  -4   7   8        0.34        0.34      1.63 o
  -3   7   8        3.09        0.23      1.94 o
  -2   7   8       91.11       95.93      4.00 o
  -1   7   8        5.91        3.80      2.47 o
   0   7   8       23.86       24.06      3.19 o
   1   7   8      351.79      337.34     12.43 o
   2   7   8        0.45        1.43      2.38 o
   3   7   8       76.84       68.12      4.84 o
   4   7   8        0.01       -1.45      4.54 o
   5   7   8       25.64       20.91      4.48 o
   6   7   8       14.61       12.69      5.42 o
   7   7   8        0.06        7.58      4.08 o
   8   7   8       16.86       17.64      6.12 o
   9   7   8        8.25        2.70      4.36 o
  10   7   8        3.98       -1.55     12.01 o
  -7   8   8        2.59       21.68     10.07 o
  -6   8   8        0.00        6.02      6.51 o
  -5   8   8        1.87       -2.64      4.80 o
  -4   8   8        1.94       -0.19      5.24 o
  -3   8   8       21.35       13.14      2.31 o
  -2   8   8        6.81        8.03      3.12 o
  -1   8   8        1.24        4.85      2.80 o
   0   8   8       70.27       82.82      6.05 o
   1   8   8      414.61      406.08      8.94 o
   2   8   8       13.59       17.01      3.78 o
   3   8   8      205.87      212.92     11.02 o
   4   8   8      243.09      226.69      7.43 o
   5   8   8        2.02       -2.60      4.89 o
   6   8   8       13.50        8.34      4.33 o
   7   8   8        0.64        2.62      4.90 o
   8   8   8        5.81        9.15      4.81 o
   9   8   8        6.65       -1.63      5.76 o
  10   8   8       13.82       27.21      6.98 o
  -6   9   8        0.27       10.29      9.15 o
  -5   9   8        6.17        4.84      7.23 o
  -4   9   8        0.02       -1.75      2.40 o
  -3   9   8       11.67        7.84      3.06 o
  -2   9   8       10.91       10.42      3.59 o
  -1   9   8        5.81        8.43      2.78 o
   0   9   8      100.45       96.64      6.85 o
   1   9   8       41.13       41.65      4.23 o
   2   9   8        0.40        0.61      3.25 o
   3   9   8       86.97       87.05     10.07 o
   4   9   8       22.52       20.94      6.28 o
   5   9   8      126.16      115.42     20.99 o
   6   9   8       16.36       17.80      7.30 o
   7   9   8       11.86       10.94      7.18 o
   8   9   8        1.45       -4.74      5.62 o
   9   9   8       15.44        5.78      5.28 o
  -5  10   8        0.00        1.10      7.03 o
  -4  10   8        2.62        0.73      2.00 o
  -3  10   8        0.18        3.65      4.64 o
  -2  10   8       24.25       13.71      3.74 o
  -1  10   8        4.81        1.36      3.13 o
   0  10   8        6.47        9.53      3.14 o
   1  10   8       15.87       10.37      3.34 o
   2  10   8       45.02       55.32      6.02 o
   3  10   8       42.05       68.00      8.00 o
   4  10   8        1.24       -2.55      5.19 o
   5  10   8       56.35       61.17     15.03 o
   6  10   8        2.79        0.59      7.68 o
   7  10   8        0.79       -2.40      5.05 o
   8  10   8        9.88        6.19      6.36 o
   9  10   8        2.97       -1.97      6.94 o
  -4  11   8        6.59        8.67      3.52 o
  -3  11   8        6.02        5.48      2.71 o
  -2  11   8        2.68        3.85      4.10 o
  -1  11   8        1.66        4.83      5.02 o
   0  11   8        2.50        7.47      6.33 o
   1  11   8       65.99       80.48     10.09 o
   2  11   8       46.92       45.02      4.96 o
   3  11   8       11.47        5.23      3.77 o
   4  11   8        4.29       10.47      8.92 o
   5  11   8       75.62       94.90      7.42 o
   6  11   8        3.84        0.22      6.30 o
   7  11   8       27.25       20.38      6.40 o
   8  11   8        0.79        4.87      9.88 o
  -3  12   8        3.80        6.29      4.69 o
  -2  12   8        4.14        3.54      3.14 o
  -1  12   8        4.41        1.40      3.21 o
   0  12   8       50.55       49.80      5.67 o
   1  12   8       17.40       12.38      4.02 o
   2  12   8        8.82       16.48      9.70 o
   3  12   8       14.28       10.29      4.31 o
   4  12   8       23.97       32.23     10.62 o
   5  12   8        2.68        4.44      5.66 o
   6  12   8        4.50        7.25      9.10 o
   7  12   8        7.91        7.66      6.37 o
  -2  13   8        1.87        4.18      3.52 o
  -1  13   8       10.94       23.16      4.80 o
   0  13   8        0.24        8.58      5.59 o
   1  13   8        3.23       10.71      8.78 o
   2  13   8        3.94        7.63      4.31 o
   3  13   8        7.43       27.23     14.73 o
   4  13   8       10.84       12.31      8.50 o
   5  13   8        2.05       13.12      8.28 o
   6  13   8        3.68        5.83      9.77 o
   1  14   8        0.04       29.97      7.06 o
   2  14   8        3.61        5.60      6.48 o
   3  14   8        0.33       -0.24      9.46 o
  -2  -9   9       41.24       33.73     17.02 o
  -1  -9   9        1.76        5.33      5.70 o
   0  -9   9        0.76       -3.00      6.91 o
   1  -9   9        0.32        5.51      6.71 o
   2  -9   9        6.98       26.12     18.82 o
   3  -9   9       30.39       28.33      6.28 o
   4  -9   9        8.55        7.97      6.48 o
   5  -9   9        1.04       -1.30      4.26 o
  -3  -8   9        0.06        3.95     13.88 o
  -2  -8   9        1.85       -0.49      4.52 o
  -1  -8   9        0.01       -4.19      4.93 o
   0  -8   9        0.37       -0.86      7.98 o
   1  -8   9        4.63        9.51      5.33 o
   2  -8   9        0.24       -2.32      4.92 o
   3  -8   9       37.58       41.77      7.67 o
   4  -8   9        0.11        3.50      3.68 o
   5  -8   9        5.04       14.89      8.48 o
   6  -8   9        0.52       -2.91      3.95 o
  -5  -7   9        1.87       15.35      7.23 o
  -4  -7   9        2.50        6.60      4.39 o
  -3  -7   9        4.50        0.18      4.83 o
  -2  -7   9       32.90       45.27     23.65 o
  -1  -7   9       16.15       19.94      9.85 o
   0  -7   9        5.02        0.73      5.39 o
   1  -7   9        7.85       16.03      9.32 o
   2  -7   9        3.88        5.06      8.03 o
   3  -7   9       14.17       10.56      3.26 o
   4  -7   9        0.83        2.26      4.46 o
   5  -7   9        1.12        4.21      3.98 o
   6  -7   9        0.54        1.59      2.72 o
   7  -7   9        3.70       -5.02      8.70 o
  -5  -6   9        6.17       10.99      4.07 o
  -4  -6   9        3.67        4.39      4.54 o
  -3  -6   9        0.27       -3.80      3.80 o
  -2  -6   9        0.09       -1.95      3.78 o
  -1  -6   9       47.49       42.36      6.44 o
   0  -6   9        0.40        0.20      5.26 o
   1  -6   9       29.94       27.02      4.86 o
   2  -6   9        0.23        1.78      4.76 o
   3  -6   9       51.96       72.60     15.08 o
   4  -6   9        1.62       -1.41      3.28 o
   5  -6   9        0.76        8.65      5.50 o
   6  -6   9        7.71       18.95      5.92 o
   7  -6   9        3.10       -0.77      2.43 o
   8  -6   9        2.38       12.86      7.23 o
  -6  -5   9        2.83        3.72      3.81 o
  -5  -5   9       32.81       19.89      9.77 o
  -4  -5   9       20.86       18.08      4.87 o
  -3  -5   9       12.52        1.22      7.70 o
  -2  -5   9       34.48       34.09     10.69 o
  -1  -5   9       10.79       10.74      3.88 o
   0  -5   9        2.65        3.53      3.72 o
   1  -5   9       37.29       48.60      6.03 o
   2  -5   9       61.43       66.65      6.88 o
   3  -5   9       25.50       30.58      4.68 o
   4  -5   9       11.30        7.33      3.42 o
   5  -5   9       23.84       18.78      2.23 o
   6  -5   9        0.04        0.50      1.77 o
   7  -5   9        4.56        3.64      5.83 o
   8  -5   9        6.84        6.63      6.33 o
   9  -5   9        2.17        8.52      6.63 o
  -6  -4   9        0.69        6.98      5.41 o
  -5  -4   9       13.87       12.88      3.68 o
  -4  -4   9        1.93       -1.75      3.27 o
  -3  -4   9        6.21        3.22      2.99 o
  -2  -4   9        7.12        9.08      3.86 o
  -1  -4   9       11.89       15.74      3.63 o
   0  -4   9      225.94      223.66      7.97 o
   1  -4   9      148.10      143.80      8.08 o
   2  -4   9        1.53        2.55      4.27 o
   3  -4   9        1.24        0.33      3.40 o
   4  -4   9        5.80       16.00      4.14 o
   5  -4   9        0.27        1.09      1.99 o
   6  -4   9        7.41        4.75      2.43 o
   7  -4   9        7.95       12.51      6.13 o
   8  -4   9        0.02       -1.74      5.53 o
   9  -4   9        0.19       -6.43      6.43 o
  -7  -3   9        1.69       18.00      8.08 o
  -6  -3   9        0.42        4.24      6.90 o
  -5  -3   9        0.00        4.37      2.87 o
  -4  -3   9        0.04        1.99      3.12 o
  -3  -3   9       10.26        9.63      4.78 o
  -2  -3   9        5.90       -0.12      3.22 o
  -1  -3   9        5.42        9.85      3.69 o
   0  -3   9       68.65       59.71     12.09 o
   1  -3   9       12.81       10.21      4.41 o
   2  -3   9       11.77       10.13      4.50 o
   3  -3   9      483.25      442.63     28.66 o
   4  -3   9      138.69      138.77      2.97 o
   5  -3   9       32.18       24.44      1.63 o
   6  -3   9       19.27       18.84      5.68 o
   7  -3   9        3.18       -0.50      8.03 o
   8  -3   9        0.14       -2.84      5.23 o
   9  -3   9        4.38       -2.54      5.43 o
  10  -3   9        0.03        5.32      4.26 o
  -7  -2   9        2.73       26.72     14.11 o
  -6  -2   9        0.11        1.15      1.58 o
  -5  -2   9        0.33       11.96      5.73 o
  -4  -2   9        7.48        4.46      4.13 o
  -3  -2   9       45.91       35.33      3.65 o
  -2  -2   9        3.69        3.90      3.15 o
  -1  -2   9       42.73       45.76      4.00 o
   0  -2   9       86.13       83.26     10.74 o
   1  -2   9        1.46        1.90      2.82 o
   2  -2   9      330.16      316.33     16.67 o
   3  -2   9       19.74       14.67      3.05 o
   4  -2   9      230.09      222.23      9.07 o
   5  -2   9      144.55      168.84     13.11 o
   6  -2   9        1.32       -2.34      4.69 o
   7  -2   9        1.95        0.95      4.54 o
   8  -2   9        1.35       -9.07      9.07 o
   9  -2   9        2.85        8.44      6.78 o
  10  -2   9        3.08        2.67     10.52 o
  -7  -1   9        1.23        5.53      7.08 o
  -6  -1   9       23.20       14.45      8.25 o
  -5  -1   9        1.04        0.35      1.60 o
  -4  -1   9        1.68        1.97      2.48 o
  -3  -1   9        8.34        7.45      2.04 o
  -2  -1   9       89.20      101.72      2.92 o
  -1  -1   9       12.01       13.57      2.01 o
   0  -1   9      104.16      104.68      2.99 o
   1  -1   9        0.08        2.18      1.48 o
   2  -1   9       30.19       29.07      4.35 o
   3  -1   9        1.94       -2.34      4.04 o
   4  -1   9       21.17       22.43      8.62 o
   5  -1   9      332.38      331.70     10.52 o
   6  -1   9       20.27       23.88      5.58 o
   7  -1   9        3.64        4.64      4.89 o
   8  -1   9       10.15        9.49      4.71 o
   9  -1   9        1.68        3.10      3.99 o
  10  -1   9        0.06       13.88      4.26 o
  11  -1   9        2.98        9.02      8.62 o
  -8   0   9        1.64      -15.90     15.90 o
  -7   0   9        0.42       22.53      8.08 o
  -6   0   9        7.22        2.34     10.42 o
  -5   0   9        0.36       -1.87      2.35 o
  -4   0   9       33.59       38.87     11.34 o
  -3   0   9       76.79       72.93     10.52 o
  -2   0   9       11.16        9.25      2.75 o
  -1   0   9       15.74       21.00      4.79 o
   0   0   9       48.25       53.62      2.49 o
   1   0   9        0.43        2.93      1.44 o
   2   0   9       37.23       37.81      5.28 o
   3   0   9      140.88      146.26      6.33 o
   4   0   9       81.77       81.40      5.68 o
   5   0   9       24.93       22.93      5.18 o
   6   0   9      104.20      108.62     11.47 o
   7   0   9      276.49      264.98      8.09 o
   8   0   9       28.99       29.28      2.86 o
   9   0   9       18.45       20.53      2.23 o
  10   0   9        5.12       15.78      5.43 o
  11   0   9        0.07        1.88      4.06 o
  -8   1   9        6.45        9.62      8.77 o
  -7   1   9        6.49       -1.60      6.83 o
  -6   1   9        2.52        0.95     10.17 o
  -5   1   9        0.13        6.48      5.68 o
  -4   1   9      112.01      106.15      3.98 o
  -3   1   9      211.59      206.93      8.18 o
  -2   1   9      285.15      300.98      6.05 o
  -1   1   9       74.31       81.95      3.44 o
   0   1   9      258.67      248.20      4.76 o
   1   1   9      188.06      188.69      3.24 o
   2   1   9      232.21      238.49      7.88 o
   3   1   9      119.02      127.61      5.88 o
   4   1   9        0.51       -0.30      6.13 o
   5   1   9       11.79        9.81      3.31 o
   6   1   9      504.58      501.52     11.86 o
   7   1   9        5.30        5.82      1.73 o
   8   1   9        0.44        1.34      2.42 o
   9   1   9       12.51        7.02      2.75 o
  10   1   9        5.87       11.32      5.22 o
  11   1   9        2.61        7.94      7.70 o
  -8   2   9       12.44       -6.28      8.72 o
  -7   2   9        0.30        4.39      7.38 o
  -6   2   9        4.85        9.02     11.52 o
  -5   2   9       25.77       34.45     11.57 o
  -4   2   9        2.33        1.98      1.31 o
  -3   2   9      610.05      607.51      7.26 o
  -2   2   9      115.48       98.95      2.58 o
  -1   2   9        1.96        4.05      1.47 o
   0   2   9       10.39        8.68      2.12 o
   1   2   9      176.33      198.72      4.20 o
   2   2   9       74.67      100.07     11.91 o
   3   2   9       16.44       17.88      3.52 o
   4   2   9       67.86       66.27      4.24 o
   5   2   9       74.92       73.09      5.21 o
   6   2   9        3.10        5.15      3.37 o
   7   2   9       45.78       40.62      1.74 o
   8   2   9       44.03       35.88      3.86 o
   9   2   9        7.74        2.52      2.03 o
  10   2   9        0.04        5.63      3.76 o
  11   2   9        0.02        5.50      4.30 o
  -8   3   9        1.63        5.53      8.67 o
  -7   3   9        8.92       12.46      8.08 o
  -6   3   9       20.01       18.44     12.61 o
  -5   3   9        0.00        2.09      9.52 o
  -4   3   9       16.21        4.54      8.77 o
  -3   3   9        6.67        6.85      1.33 o
  -2   3   9        8.01        6.39      1.65 o
  -1   3   9        2.02        3.34      1.44 o
   0   3   9        1.06       -0.34      1.50 o
   1   3   9       71.07       73.97      3.77 o
   2   3   9        0.02       -0.42      1.30 o
   3   3   9       34.69       32.39      1.54 o
   4   3   9      100.37      112.35      9.99 o
   5   3   9        0.00       -2.39      4.44 o
   6   3   9      153.87      173.08     13.36 o
   7   3   9       20.81       23.38      6.03 o
   8   3   9       46.94       46.65      4.48 o
   9   3   9        1.25        3.38      2.93 o
  10   3   9        0.05       10.26      4.28 o
  11   3   9        0.31        0.53      6.63 o
  -7   4   9       13.63        8.03     13.81 o
  -6   4   9       16.44       22.08     13.11 o
  -4   4   9       73.97       77.62      7.58 o
  -3   4   9       13.71       10.27      2.63 o
  -2   4   9        3.88        3.36      1.25 o
  -1   4   9        0.01        2.47      1.63 o
   0   4   9       60.41       67.76      5.19 o
   1   4   9       11.22       17.47      2.97 o
   2   4   9       13.31       13.90      3.76 o
   3   4   9       22.61       26.00      3.03 o
   4   4   9        3.37        9.23      2.82 o
   5   4   9       30.68       27.92      5.88 o
   6   4   9        8.75        8.97      5.48 o
   7   4   9       35.26       55.43      6.73 o
   8   4   9        1.59        1.65      5.28 o
   9   4   9       17.81       25.97     11.71 o
  10   4   9       15.12       19.52      9.85 o
  11   4   9        0.00        1.72      4.79 o
  -7   5   9        6.99        2.84     13.61 o
  -6   5   9        1.57       -5.78     12.41 o
  -5   5   9       13.33        8.18     11.32 o
  -4   5   9        0.02        3.39      5.58 o
  -3   5   9        9.56        9.26      1.67 o
  -2   5   9        5.96        2.50      1.55 o
  -1   5   9       27.86       37.69      3.14 o
   0   5   9       50.10       50.50      4.44 o
   1   5   9        1.15       -1.15      2.89 o
   2   5   9       15.26       12.78      2.47 o
   3   5   9        0.77       -0.24      2.30 o
   4   5   9      113.30       81.30     28.96 o
   5   5   9       39.58       42.72      6.48 o
   6   5   9        0.00        5.98      5.68 o
   7   5   9       52.44       50.20     11.71 o
   8   5   9       32.78       32.20      7.08 o
   9   5   9       16.57        8.23     11.12 o
  10   5   9        0.03       -3.84      6.38 o
  11   5   9        7.21       13.26      7.78 o
  -7   6   9        0.47       -3.99     14.01 o
  -6   6   9        0.59        5.83     13.01 o
  -5   6   9       16.46       14.61     12.61 o
  -4   6   9       16.83       10.43      5.39 o
  -3   6   9        4.07        5.28      1.14 o
  -2   6   9        6.03        1.49      2.25 o
  -1   6   9       12.11       11.94      2.51 o
   0   6   9       10.15        9.55      2.16 o
   1   6   9       19.17       26.31      3.41 o
   2   6   9      117.94      134.65      8.43 o
   3   6   9        6.97        8.65      2.67 o
   4   6   9        6.18        5.85      4.35 o
   5   6   9       63.20       55.41      4.82 o
   6   6   9       91.95      102.30     14.11 o
   7   6   9        4.67       -8.52     10.27 o
   8   6   9       46.69       44.81      7.98 o
   9   6   9        3.28        4.14     11.07 o
  10   6   9        0.82       -5.48      7.13 o
  11   6   9        0.76       18.34     14.06 o
  -7   7   9        0.99       -5.43      8.77 o
  -6   7   9        0.89        2.54     13.01 o
  -5   7   9        1.30       -2.50      5.61 o
  -4   7   9        0.38        0.63      1.47 o
  -3   7   9        3.44        1.39      2.66 o
  -2   7   9        4.75        1.22      2.80 o
  -1   7   9        3.95        5.89      3.51 o
   0   7   9       61.85       63.54      3.36 o
   1   7   9       22.33       20.14      3.68 o
   2   7   9      324.90      322.23      5.69 o
   3   7   9        0.00        2.30      4.37 o
   4   7   9       49.99       49.63      7.83 o
   5   7   9      134.80      169.13      7.61 o
   6   7   9        9.56       14.94      7.05 o
   7   7   9        4.07        2.34      4.10 o
   8   7   9        0.98        4.03      4.39 o
   9   7   9        0.26        2.14     11.66 o
  10   7   9        1.81        8.37      7.88 o
  -6   8   9        0.08       -4.32      5.62 o
  -5   8   9        3.78        5.88      6.18 o
  -4   8   9       53.06       43.37      6.84 o
  -3   8   9        3.76        3.74      2.97 o
  -2   8   9       23.06       22.72      2.28 o
  -1   8   9        6.59        7.38      2.29 o
   0   8   9        0.39        2.51      2.53 o
   1   8   9       61.15       64.95      5.91 o
   2   8   9      253.03      270.12      7.22 o
   3   8   9      235.37      206.22     10.08 o
   4   8   9        7.81        5.97      4.19 o
   5   8   9        9.46       10.19      5.05 o
   6   8   9        8.71        3.05      6.63 o
   7   8   9        2.26        3.64      4.37 o
   8   8   9        9.71        4.88      6.03 o
   9   8   9       17.22       13.27      6.33 o
  10   8   9        2.10       19.09      9.12 o
  -6   9   9        2.61        3.50      5.91 o
  -5   9   9        0.23        2.15      5.31 o
  -4   9   9        4.03        5.83      6.88 o
  -3   9   9        5.79        4.53      2.39 o
  -2   9   9        5.05        3.28      2.88 o
  -1   9   9       11.03        7.74      3.69 o
   0   9   9        2.21        1.91      2.53 o
   1   9   9        6.19        8.32      3.58 o
   2   9   9       18.54       14.50      4.23 o
   3   9   9       21.24       16.14      3.43 o
   4   9   9       16.76       18.20      4.70 o
   5   9   9       27.19       19.03      6.46 o
   6   9   9       22.44       27.01      5.41 o
   7   9   9        0.00        1.68      5.97 o
   8   9   9        0.00       -5.09      5.09 o
   9   9   9       14.00        4.94      6.90 o
  -5  10   9        0.12        5.23      8.08 o
  -4  10   9        0.16       -2.14      7.13 o
  -3  10   9        7.01        5.33      3.62 o
  -2  10   9        1.95        5.32      3.16 o
  -1  10   9        2.87        5.46      3.10 o
   0  10   9        1.99        8.84      4.25 o
   1  10   9        1.06        3.61      3.88 o
   2  10   9        3.51        6.80      3.79 o
   3  10   9       63.21       68.81      8.57 o
   4  10   9       65.75       48.22      5.98 o
   5  10   9        6.26        1.96      4.68 o
   6  10   9        3.94        4.26      6.42 o
   7  10   9        0.90        3.34      5.14 o
   8  10   9        3.29        5.60      7.13 o
   9  10   9        3.74       -1.03      5.38 o
  -4  11   9        0.17        2.74      7.58 o
  -3  11   9        3.36        6.70      3.19 o
  -2  11   9        0.86       -3.35      3.35 o
  -1  11   9        0.47        1.90      3.29 o
   0  11   9        0.46        0.96      3.41 o
   1  11   9       25.38       28.77      5.18 o
   2  11   9       17.57       13.11      4.33 o
   3  11   9       25.18       28.20      4.35 o
   4  11   9        0.17        0.57      4.64 o
   5  11   9        7.10        2.84      5.04 o
   6  11   9        0.01        2.63      5.37 o
   7  11   9        0.50        8.45      7.43 o
   8  11   9        0.01       -2.12      5.72 o
  -3  12   9        0.00        0.33      3.18 o
  -2  12   9       10.00       14.32      6.14 o
  -1  12   9        9.32       11.20      4.56 o
   0  12   9       22.06       29.17      6.39 o
   1  12   9        8.91       23.14      7.08 o
   2  12   9        0.67        7.33      4.50 o
   3  12   9       30.10       47.73     14.79 o
   4  12   9       36.55       38.01     14.12 o
   5  12   9       21.19       15.26      7.81 o
   6  12   9       11.62        9.06      7.30 o
   7  12   9        0.95       -1.77      7.06 o
  -1  13   9        4.05        5.70      4.11 o
   0  13   9        7.69       19.12      5.90 o
   1  13   9        1.59        9.32     11.34 o
   2  13   9        1.52        8.39      5.88 o
   3  13   9       21.33       37.38      5.33 o
   4  13   9        3.39        6.95      4.77 o
   5  13   9        6.50       14.25      7.86 o
   0  -9  10        4.56        5.75      6.06 o
   1  -9  10        1.67       -0.98      6.56 o
   2  -9  10        1.84        1.30      5.56 o
   3  -9  10        2.13        5.39      5.01 o
  -2  -8  10        0.31        9.06     17.40 o
  -1  -8  10       15.74        9.11      8.55 o
   0  -8  10        4.81        4.08      6.28 o
   1  -8  10        0.16        1.31      6.22 o
   2  -8  10        0.00       -3.01      5.22 o
   3  -8  10        1.97        6.72      3.95 o
   4  -8  10        4.93        4.56      4.59 o
   5  -8  10        0.46        9.10      6.98 o
  -3  -7  10        0.11       28.95     12.86 o
  -2  -7  10        6.58       14.85      6.09 o
  -1  -7  10        4.65        1.65      5.23 o
   0  -7  10        0.03        0.79      4.40 o
   1  -7  10        2.40       -1.44      5.80 o
   2  -7  10        2.63        2.06      5.56 o
   3  -7  10       10.38       10.02      5.26 o
   4  -7  10        0.33       -2.00      6.16 o
   5  -7  10        8.28       10.29      3.84 o
   6  -7  10        0.28        9.18      5.43 o
   7  -7  10        2.00       -2.10      5.09 o
  -4  -6  10        0.94       -6.55      8.00 o
  -3  -6  10       11.79       26.50     15.48 o
  -2  -6  10       12.98       16.99      4.66 o
  -1  -6  10        1.10        1.90      4.11 o
   0  -6  10        0.03       -0.03      5.04 o
   1  -6  10        0.24        4.24      4.69 o
   2  -6  10        2.03        0.89      4.95 o
   3  -6  10        0.76       -2.67      5.56 o
   4  -6  10        8.50       12.60      9.01 o
   5  -6  10        5.93        5.69      3.16 o
   6  -6  10        2.58        6.73      6.51 o
   7  -6  10        4.67       19.79      7.68 o
   8  -6  10        4.57        8.67      7.63 o
  -5  -5  10        0.43        9.68      9.12 o
  -4  -5  10       18.63       14.80      3.92 o
  -3  -5  10        7.95        5.06      5.23 o
  -2  -5  10        1.06        7.34      4.46 o
  -1  -5  10       10.95        4.39      4.83 o
   0  -5  10        1.38        3.64      3.83 o
   1  -5  10       22.40       24.44      4.65 o
   2  -5  10        0.13       -2.04      4.86 o
   3  -5  10        0.36        1.87      4.02 o
   4  -5  10        0.17        6.21      2.96 o
   5  -5  10        3.48        2.11      2.51 o
   6  -5  10        0.03        0.80      2.23 o
   7  -5  10        2.93        1.40      6.08 o
   8  -5  10        7.59       30.66      7.78 o
  -6  -4  10        1.80        4.83      4.13 o
  -5  -4  10        1.03        3.69      3.29 o
  -4  -4  10        9.11       10.41      7.05 o
  -3  -4  10        0.16        2.07      3.09 o
  -2  -4  10       33.93       49.32      4.94 o
  -1  -4  10        1.92        3.18      3.34 o
   0  -4  10       10.40       10.97      4.61 o
   1  -4  10        6.10        8.77      3.81 o
   2  -4  10       48.86       50.23      5.81 o
   3  -4  10       49.58       48.30      4.97 o
   4  -4  10       21.68       12.67      3.89 o
   5  -4  10       56.32       56.85      7.16 o
   6  -4  10        0.86        7.78      6.08 o
   7  -4  10        3.83        2.19      5.93 o
   8  -4  10        5.50       20.44      6.98 o
   9  -4  10        2.52       -1.45      6.08 o
  -6  -3  10        3.86       11.09     12.61 o
  -5  -3  10        2.16        9.76      4.35 o
  -4  -3  10       13.57       15.74      3.84 o
  -3  -3  10        4.03        1.54      4.56 o
  -2  -3  10        0.41        1.08      3.44 o
  -1  -3  10      105.23       81.35      7.13 o
   0  -3  10        5.54        2.33      3.14 o
   1  -3  10       86.79      103.89     13.71 o
   2  -3  10       42.41       50.19      5.58 o
   3  -3  10       11.29        7.73      4.69 o
   4  -3  10      276.28      256.03     19.01 o
   5  -3  10        7.53        8.87      5.48 o
   6  -3  10        3.97        5.98      5.48 o
   7  -3  10        0.20        2.79      5.38 o
   8  -3  10        1.23       18.34      6.28 o
   9  -3  10        0.76        7.68      6.28 o
  10  -3  10        0.15        7.29      8.57 o
  -6  -2  10        0.11       -3.24     10.97 o
  -5  -2  10        4.15        4.88      2.06 o
  -4  -2  10        1.04        6.39      7.36 o
  -3  -2  10       34.10       27.16      3.02 o
  -2  -2  10       55.48       50.27      4.25 o
  -1  -2  10      280.99      303.33      9.30 o
   0  -2  10       94.85      101.01      4.53 o
   1  -2  10      128.07      136.02     10.49 o
   2  -2  10        0.20        5.41      3.44 o
   3  -2  10      189.30      187.49      3.42 o
   4  -2  10        0.56        0.55      4.79 o
   5  -2  10       33.44       30.46      6.08 o
   6  -2  10        1.76       16.65      9.52 o
   7  -2  10        0.19        0.15      8.08 o
   8  -2  10        0.03       -1.15      8.82 o
   9  -2  10       11.80       15.59      6.88 o
  10  -2  10        0.13       10.76      6.98 o
  -7  -1  10        0.04       -4.39     12.56 o
  -6  -1  10        4.87        1.65      6.13 o
  -5  -1  10        5.63       10.28      7.88 o
  -4  -1  10        1.65        6.10      2.34 o
  -3  -1  10        4.40        6.38      2.01 o
  -2  -1  10        5.46        6.79      2.38 o
  -1  -1  10       60.47       63.92      6.88 o
   0  -1  10        0.14       -0.64      2.16 o
   1  -1  10        0.05       -0.42      1.40 o
   2  -1  10       36.22       36.83      2.37 o
   3  -1  10        0.00       -1.10      4.24 o
   4  -1  10      121.43      125.22      7.58 o
   5  -1  10       36.10       34.35     10.32 o
   6  -1  10        4.02        4.84      4.98 o
   7  -1  10        7.94        7.38      5.43 o
   8  -1  10        0.01        2.98      4.64 o
   9  -1  10        0.15       -6.18     12.76 o
  10  -1  10        4.69        8.79      4.47 o
  -7   0  10        0.81       -3.14      7.13 o
  -6   0  10        1.02       11.96      6.98 o
  -5   0  10        0.78       -0.14      3.24 o
  -4   0  10        0.52        1.72      2.29 o
  -3   0  10        0.00       -2.29      2.29 o
  -2   0  10       24.18       24.62      5.13 o
  -1   0  10        7.22       12.15      3.29 o
   0   0  10        1.41        2.53      3.37 o
   1   0  10       42.78       48.56      5.36 o
   2   0  10        0.51        1.25      1.84 o
   3   0  10        8.21        7.28      4.44 o
   4   0  10        4.53       10.17      8.28 o
   5   0  10       35.34       45.51      6.13 o
   6   0  10       25.48       47.36      6.28 o
   7   0  10      103.87      115.56     14.98 o
   8   0  10        4.00        2.86      3.66 o
   9   0  10        1.36       33.70     18.47 o
  10   0  10        5.50       20.84      4.71 o
  11   0  10        0.59       -4.94      4.94 o
  -7   1  10        2.66        3.64      7.38 o
  -6   1  10        4.38       33.40      7.73 o
  -5   1  10       20.54       14.21      6.09 o
  -4   1  10       11.76       16.39      2.66 o
  -3   1  10        0.99        3.79      3.51 o
  -2   1  10       10.37        9.42      3.96 o
  -1   1  10      339.16      338.27      7.28 o
   0   1  10       53.87       51.50      3.37 o
   1   1  10       74.27       75.72      2.54 o
   2   1  10      134.21      134.11      3.28 o
   3   1  10       35.21       74.28      9.02 o
   4   1  10        1.89       10.22      4.64 o
   5   1  10        5.20        0.84      3.91 o
   6   1  10      162.21      158.98     14.21 o
   7   1  10        0.59        3.62      3.56 o
   8   1  10        2.22        2.38      1.42 o
   9   1  10        0.49        2.78      3.86 o
  10   1  10        0.18        5.94      9.60 o
  11   1  10        1.93       -4.56      4.56 o
  -7   2  10        1.53       16.75      8.62 o
  -6   2  10        2.26       14.01      7.43 o
  -5   2  10        7.33       18.79     11.37 o
  -4   2  10        1.79        1.26      1.44 o
  -3   2  10        4.66        3.57      1.57 o
  -2   2  10      182.18      198.61      3.69 o
  -1   2  10       43.20       46.70      2.41 o
   0   2  10        0.51        0.36      2.10 o
   1   2  10      118.88      121.28      3.95 o
   2   2  10       58.75       69.65      5.63 o
   3   2  10       39.54       35.38      3.76 o
   4   2  10       13.35       13.06      4.08 o
   5   2  10       55.51       58.21      5.29 o
   6   2  10       42.85       31.72      5.21 o
   7   2  10       32.20       28.11      7.21 o
   8   2  10       65.17       68.72      9.99 o
   9   2  10        0.94        3.83      2.54 o
  10   2  10        2.06        0.93      4.78 o
  11   2  10        2.75       24.72      8.23 o
  -7   3  10        1.03        8.23      8.23 o
  -6   3  10        7.86       14.56      7.33 o
  -5   3  10        7.73        6.28     10.62 o
  -4   3  10       16.78       10.62      5.73 o
  -3   3  10       17.36       14.41      2.02 o
  -2   3  10      425.17      437.21     15.84 o
  -1   3  10       36.94       38.18      2.40 o
   0   3  10       26.83       32.02      3.18 o
   1   3  10       11.71        9.19      2.02 o
   2   3  10       19.60       17.34      2.08 o
   3   3  10       17.33       15.97      3.44 o
   4   3  10        0.37       -1.31      2.89 o
   5   3  10       16.70       15.32      2.67 o
   6   3  10       15.04        3.93      9.52 o
   7   3  10       84.54       96.38      3.59 o
   8   3  10       75.03       71.92      3.43 o
   9   3  10        5.76        4.67      2.83 o
  10   3  10        1.29       -0.43      3.71 o
  11   3  10        4.44       14.92     10.37 o
  -7   4  10        0.04        2.14      7.98 o
  -6   4  10        6.34        4.19     12.11 o
  -5   4  10        0.49       -1.99     10.37 o
  -4   4  10        0.09       -1.15      5.23 o
  -3   4  10      104.93      105.92      4.76 o
  -2   4  10       43.30       39.62      3.51 o
  -1   4  10       51.54       43.45      3.14 o
   0   4  10      100.51      105.66      3.49 o
   1   4  10       17.83       12.48      5.19 o
   2   4  10       12.33       14.05      3.49 o
   3   4  10       10.59        4.85      2.92 o
   4   4  10        0.14       -1.58      2.41 o
   5   4  10        5.24        5.88      2.65 o
   6   4  10       42.26       70.39      7.13 o
   7   4  10       41.18       48.15      6.83 o
   8   4  10        0.00       -1.65      5.48 o
   9   4  10        0.67        2.54      3.65 o
  10   4  10        6.62        8.45      6.98 o
  11   4  10        3.91       12.03     12.49 o
  -7   5  10        3.28       -1.89     13.66 o
  -6   5  10        5.49        1.84     12.36 o
  -5   5  10       34.26       16.15     12.81 o
  -4   5  10       13.36       14.95      6.53 o
  -3   5  10        4.60        2.55      1.64 o
  -2   5  10        0.17        0.16      1.34 o
  -1   5  10       45.35       56.74      3.11 o
   0   5  10       13.18       16.61      2.33 o
   1   5  10       29.08       27.06      7.15 o
   2   5  10       48.33       49.43      3.99 o
   3   5  10       25.09       26.97      6.48 o
   4   5  10        4.75        2.83      3.18 o
   5   5  10       78.82       39.91     29.79 o
   6   5  10       29.08       13.46     10.17 o
   7   5  10       15.37       15.10      6.43 o
   8   5  10        3.41        8.32     10.82 o
   9   5  10        6.90        8.03      6.88 o
  10   5  10        5.55       33.10     13.81 o
  11   5  10       12.66       22.43      8.52 o
  -6   6  10        1.04       -1.30     12.51 o
  -5   6  10        1.72       10.47     12.81 o
  -4   6  10       34.85       28.59      6.06 o
  -3   6  10        0.04       -0.49      1.40 o
  -2   6  10       12.33       21.23      6.84 o
  -1   6  10        8.61        8.31      2.42 o
   0   6  10       23.22       27.95      3.27 o
   1   6  10      122.42      124.74      4.37 o
   2   6  10       48.82       47.72     12.61 o
   3   6  10       43.88       52.63      7.45 o
   4   6  10       17.96       16.54      3.30 o
   5   6  10        7.65        6.68     10.07 o
   6   6  10       17.07       11.76      6.23 o
   7   6  10       17.97       16.35      7.03 o
   8   6  10        2.44        3.64     10.97 o
   9   6  10       14.65       12.26      7.23 o
  10   6  10        0.91       -2.24     11.96 o
  -6   7  10        0.90        3.34     13.51 o
  -5   7  10        0.27        2.69     11.96 o
  -4   7  10        0.42        4.25      5.51 o
  -3   7  10       53.65       35.87      8.91 o
  -2   7  10        6.39        4.33      2.54 o
  -1   7  10       13.42        6.41      2.93 o
   0   7  10      103.82      111.87      3.52 o
   1   7  10        0.47        0.59      2.22 o
   2   7  10       32.50       30.43      5.11 o
   3   7  10      420.28      413.59      7.23 o
   4   7  10      114.77      111.86      7.99 o
   5   7  10       33.27       29.21      4.67 o
   6   7  10        8.23        9.53      4.35 o
   7   7  10      198.32      205.73     11.47 o
   8   7  10       25.91       10.02     12.56 o
   9   7  10        0.96       -0.60      6.73 o
  10   7  10        0.57       14.36     14.61 o
  -6   8  10        0.08        5.33      8.72 o
  -5   8  10        1.77       -0.95      5.70 o
  -4   8  10        8.82        9.98      5.17 o
  -3   8  10       87.05       67.32      3.00 o
  -2   8  10        0.59        2.59      3.88 o
  -1   8  10        0.51       -0.16      2.56 o
   0   8  10        6.71       11.04      2.79 o
   1   8  10        5.00        5.27      2.89 o
   2   8  10      135.75      141.85      6.33 o
   3   8  10        2.89        2.77      4.60 o
   4   8  10       16.03       13.09      3.05 o
   5   8  10        0.52        6.17      7.30 o
   6   8  10       31.51       21.52      4.97 o
   7   8  10       21.20       12.22      5.01 o
   8   8  10        0.49       -1.15      5.55 o
   9   8  10       16.67       14.26      8.62 o
  10   8  10        0.49        8.08      8.57 o
  -5   9  10        0.36        4.76      5.68 o
  -4   9  10        0.13        5.73      7.18 o
  -3   9  10       14.06       19.02      2.81 o
  -2   9  10       27.79       13.10      3.79 o
  -1   9  10        1.10        2.86      2.42 o
   0   9  10       12.44       14.97      3.20 o
   1   9  10        7.62        9.30      2.92 o
   2   9  10       26.81       35.62      4.02 o
   3   9  10        0.31        0.84      3.00 o
   4   9  10       45.42       47.41      4.30 o
   5   9  10        0.03        2.75      4.98 o
   6   9  10        0.00        2.83      6.53 o
   7   9  10        0.34        1.43      4.72 o
   8   9  10        8.89        2.69      8.53 o
   9   9  10       22.36       17.09      6.22 o
  -4  10  10        0.55       -0.30      6.78 o
  -3  10  10        0.39        3.46      3.48 o
  -2  10  10        0.77        5.80      2.89 o
  -1  10  10        0.59        0.78      2.58 o
   0  10  10        1.87        3.45      3.86 o
   1  10  10        0.06       -2.44      4.03 o
   2  10  10       34.66       36.14      4.59 o
   3  10  10        3.71        3.83      3.81 o
   4  10  10       79.12       64.22      8.08 o
   5  10  10        2.30        6.24      4.87 o
   6  10  10        1.98        5.79      7.35 o
   7  10  10        1.06        0.00      6.04 o
   8  10  10        0.36        0.32      5.89 o
   9  10  10        1.07        1.00     14.71 o
  -3  11  10        0.18        0.94      5.49 o
  -2  11  10        0.27       -2.47      3.34 o
  -1  11  10        5.58        2.45      3.95 o
   0  11  10        0.39       -0.80      3.28 o
   1  11  10        0.06        1.65      3.21 o
   2  11  10       15.13       39.75     15.46 o
   3  11  10        1.82        0.95      3.47 o
   4  11  10        0.42        3.09      4.04 o
   5  11  10        0.17        6.84      6.80 o
   6  11  10        7.80        5.43      5.54 o
   7  11  10        3.23       12.54      6.15 o
   8  11  10        5.74        2.15      5.79 o
  -2  12  10        0.15        0.28      4.26 o
  -1  12  10        0.99        1.26      3.20 o
   0  12  10        3.69        1.93      8.35 o
   1  12  10       24.32       33.49      5.18 o
   2  12  10        0.24        3.46      6.15 o
   3  12  10        0.29       -0.59      3.71 o
   4  12  10        0.58        5.13      4.64 o
   5  12  10        0.84       11.62      6.11 o
   6  12  10        7.73        4.72      7.70 o
   7  12  10        4.21        8.23     10.72 o
  -1  13  10        0.20       -4.19      6.28 o
   0  13  10        6.86       -3.53      8.00 o
   1  13  10        5.39       10.12      6.70 o
   2  13  10        5.20        6.10      4.97 o
   3  13  10        3.66        9.84      5.35 o
   4  13  10        5.99        4.94      6.12 o
   5  13  10        1.69        1.79      5.29 o
   0  -8  11       14.03       13.22      9.82 o
   1  -8  11        0.04       -5.80      5.80 o
   2  -8  11        2.51       -1.02      8.65 o
   3  -8  11        3.90        5.67      4.78 o
   4  -8  11        3.29       -1.51      9.34 o
  -2  -7  11        4.82        8.64      8.74 o
  -1  -7  11       35.09       22.51     19.34 o
   0  -7  11        0.23        2.34      4.85 o
   1  -7  11        0.55        1.17      4.77 o
   2  -7  11        7.22        8.47      9.12 o
   3  -7  11        7.72        2.71      3.01 o
   4  -7  11        1.08        2.32      3.91 o
   5  -7  11        8.41       12.82      6.31 o
   6  -7  11        1.67       22.72     17.37 o
  -3  -6  11        6.40       10.58      4.60 o
  -2  -6  11       25.41       40.61     14.98 o
  -1  -6  11       19.83       22.44      9.99 o
   0  -6  11        0.39        3.05      4.48 o
   1  -6  11        3.53        7.70      5.91 o
   2  -6  11        1.00       -1.00      5.39 o
   3  -6  11        0.32       -1.07      3.15 o
   4  -6  11        3.75        5.00      3.30 o
   5  -6  11        8.06        8.39      6.33 o
   6  -6  11        1.06       -4.88      5.16 o
   7  -6  11        2.94        8.62      7.93 o
  -4  -5  11        0.34        5.48      4.24 o
  -3  -5  11        1.03        2.31      4.26 o
  -2  -5  11        0.08        6.21      9.90 o
  -1  -5  11        1.21        1.54      3.80 o
   0  -5  11        6.50       13.52      5.83 o
   1  -5  11       63.60       76.78     14.03 o
   2  -5  11        0.70        2.33      4.18 o
   3  -5  11       14.69        4.77      4.66 o
   4  -5  11        0.02        0.06      1.70 o
   5  -5  11        9.03        2.85      1.47 o
   6  -5  11        0.72        1.45      6.28 o
   7  -5  11        0.46        0.55      6.38 o
   8  -5  11        0.03        7.68      7.38 o
  -5  -4  11        4.41        4.46      5.64 o
  -4  -4  11        4.24       -1.94      4.04 o
  -3  -4  11        9.29        8.90      4.50 o
  -2  -4  11        0.18       -4.46      5.86 o
  -1  -4  11        0.19        1.01      3.95 o
   0  -4  11       66.63       51.98      4.92 o
   1  -4  11       31.41       25.62      8.35 o
   2  -4  11      139.27      134.83      6.45 o
   3  -4  11        4.32       11.22      4.41 o
   4  -4  11        0.14        1.38      2.02 o
   5  -4  11       33.51        5.83      8.50 o
   6  -4  11        1.69       -2.39      6.18 o
   7  -4  11        1.05        3.34      6.33 o
   8  -4  11        4.45        1.74      6.48 o
   9  -4  11        8.08       13.31      7.88 o
  -5  -3  11        0.73       10.61      4.71 o
  -4  -3  11        6.06       11.21      4.22 o
  -3  -3  11        2.58        1.46      2.74 o
  -2  -3  11      142.88      140.72     14.88 o
  -1  -3  11        9.10        9.72      5.84 o
   0  -3  11      151.83      180.82      9.35 o
   1  -3  11       26.71       28.51      4.99 o
   2  -3  11      280.67      262.87      8.83 o
   3  -3  11       68.47       83.57      7.23 o
   4  -3  11       11.89        4.39      5.07 o
   5  -3  11       37.26       24.87      6.78 o
   6  -3  11        2.45        3.94      5.93 o
   7  -3  11        0.31       -2.19      5.88 o
   8  -3  11        6.39        4.19      6.28 o
   9  -3  11        1.74       -6.93      6.93 o
  -6  -2  11        4.95       -0.90      6.53 o
  -5  -2  11        2.60        5.41      6.55 o
  -4  -2  11        3.92        0.63      4.63 o
  -3  -2  11        0.13        2.72      2.45 o
  -2  -2  11        0.46        3.65      2.29 o
  -1  -2  11       12.56       17.14      2.79 o
   0  -2  11       99.62      100.89      3.89 o
   1  -2  11        0.63        1.33      1.73 o
   2  -2  11       74.77       74.25      6.95 o
   3  -2  11      106.97      103.43      5.81 o
   4  -2  11      104.24      124.52     13.21 o
   5  -2  11       82.90       96.91      7.93 o
   6  -2  11        3.65        2.59      5.43 o
   7  -2  11       14.14        5.88      5.98 o
   8  -2  11        7.09        2.89      5.88 o
   9  -2  11        9.87       15.75     10.72 o
  10  -2  11        1.28        2.32      4.58 o
  -6  -1  11        1.24       25.37     13.26 o
  -5  -1  11        9.31       19.80      6.90 o
  -4  -1  11        4.80       14.65      4.16 o
  -3  -1  11        0.05       -0.50      2.09 o
  -2  -1  11        1.12        1.60      2.23 o
  -1  -1  11       59.30       60.61      3.98 o
   0  -1  11        3.20       -0.88      2.34 o
   1  -1  11       56.27       68.49      2.77 o
   2  -1  11       51.70       44.83      9.47 o
   3  -1  11       88.52      117.40     12.11 o
   4  -1  11      309.57      314.70     10.97 o
   5  -1  11        2.36       13.11      5.53 o
   6  -1  11        9.56        6.68      5.58 o
   7  -1  11       10.23       10.37      9.97 o
   8  -1  11        4.24        0.79      3.93 o
   9  -1  11        4.13        8.46      4.56 o
  10  -1  11        0.08        4.95     10.94 o
  -6   0  11        0.65       10.92      7.38 o
  -5   0  11       15.35       20.17     14.71 o
  -4   0  11        0.09        1.39      2.38 o
  -3   0  11        5.22        9.37      4.54 o
  -2   0  11        4.15        0.47      2.65 o
  -1   0  11       30.64       45.88      8.50 o
   0   0  11        0.31        1.45      2.10 o
   1   0  11       31.17       25.44      3.81 o
   2   0  11        0.01        0.41      1.81 o
   3   0  11        4.99        1.25      4.34 o
   4   0  11        1.60        1.50      4.64 o
   5   0  11      102.33      110.02     12.21 o
   6   0  11       76.82       93.52     12.06 o
   7   0  11        1.65       -1.62      4.66 o
   8   0  11        6.36        9.26      5.41 o
   9   0  11        0.13       11.78     15.53 o
  10   0  11        0.14        7.78      9.65 o
  -6   1  11        0.52       -5.83      7.13 o
  -5   1  11       11.43        8.62      6.63 o
  -4   1  11       16.12        9.30      3.12 o
  -3   1  11        8.78       10.31      3.42 o
  -2   1  11       34.28       32.87      2.85 o
  -1   1  11        0.30       -1.20      2.22 o
   0   1  11        1.88        2.47      2.99 o
   1   1  11       35.01       41.93      4.07 o
   2   1  11        0.98        2.08      2.25 o
   3   1  11       25.21       22.93      4.94 o
   4   1  11       12.39       10.02      8.47 o
   5   1  11       39.28       57.04     17.75 o
   6   1  11        1.31       -1.14      4.31 o
   7   1  11       95.30       79.65      6.36 o
   8   1  11        1.05        0.39      4.64 o
   9   1  11        0.11        2.07      6.84 o
  10   1  11        0.01       20.39      5.93 o
  -6   2  11        0.53       24.83      8.08 o
  -5   2  11        3.26        0.25      5.63 o
  -4   2  11       33.67       32.58      2.21 o
  -3   2  11        0.06        2.66      1.69 o
  -2   2  11        4.47        3.45      1.96 o
  -1   2  11       61.20       58.32      2.88 o
   0   2  11       29.14       28.28      2.56 o
   1   2  11       10.31       15.65      2.98 o
   2   2  11       31.84       32.37      5.74 o
   3   2  11       36.89       29.77      4.47 o
   4   2  11      118.77      115.36      6.09 o
   5   2  11       11.69       10.63      3.79 o
   6   2  11       64.26       62.87      6.10 o
   7   2  11       81.99       78.57      5.43 o
   8   2  11       20.46       29.61      4.87 o
   9   2  11        0.67        4.29      7.20 o
  10   2  11        8.06       17.38      7.65 o
  11   2  11        1.32       21.65     11.89 o
  -6   3  11        1.57       10.72      7.63 o
  -5   3  11        0.02       11.32      6.83 o
  -4   3  11        0.05       -1.12      1.65 o
  -3   3  11       23.03       26.94      2.09 o
  -2   3  11       33.98       39.96      3.32 o
  -1   3  11      455.77      456.12      6.12 o
   0   3  11       47.08       44.27      3.02 o
   1   3  11       13.26       11.99      2.50 o
   2   3  11       19.81       17.31      3.67 o
   3   3  11       58.14       60.94     10.57 o
   4   3  11       29.34       22.44      3.79 o
   5   3  11        5.23        5.55      3.65 o
   6   3  11       24.63       25.12      4.35 o
   7   3  11       27.00       28.44      3.70 o
   8   3  11       37.32       35.67      7.30 o
   9   3  11        0.91        3.42      7.21 o
  10   3  11       12.65       27.40      5.36 o
  11   3  11        8.50       27.54      7.21 o
  -6   4  11        0.22        5.88      7.63 o
  -5   4  11        3.93        6.73      6.78 o
  -4   4  11       37.22       16.35      6.68 o
  -3   4  11       11.25       11.64      1.63 o
  -2   4  11       88.16       90.36      3.98 o
  -1   4  11       11.57       10.00      4.07 o
   0   4  11       10.06       13.94      1.94 o
   1   4  11       22.35       24.94      1.99 o
   2   4  11        0.08       -2.29      2.29 o
   3   4  11        0.03        1.76      3.94 o
   4   4  11       24.53       30.39      4.34 o
   5   4  11      118.56      139.33     19.04 o
   6   4  11       58.04       53.47      7.10 o
   7   4  11       28.13       36.79     12.11 o
   8   4  11       21.55       26.08      2.37 o
   9   4  11        6.16        4.37      3.13 o
  10   4  11        6.18        9.79      5.01 o
  11   4  11        1.22        6.58     11.57 o
  -6   5  11        1.20        1.10     12.36 o
  -5   5  11        0.01       -5.43      6.98 o
  -4   5  11        5.65        3.94      6.08 o
  -3   5  11        1.90        0.90      1.82 o
  -2   5  11        8.94        0.41      1.94 o
  -1   5  11       39.37       45.42      2.82 o
   0   5  11       38.26       38.96      3.11 o
   1   5  11       77.57       79.65      3.57 o
   2   5  11        0.15        1.68      2.24 o
   3   5  11        0.12        1.07      2.95 o
   4   5  11       12.20        9.28      2.22 o
   5   5  11       83.26       93.72      7.63 o
   6   5  11       12.32       10.79      2.26 o
   7   5  11        3.25        2.74     10.02 o
   8   5  11        0.52        3.39      6.38 o
   9   5  11        9.22        3.84     11.61 o
  10   5  11        0.54        7.13      7.53 o
  -6   6  11        3.86        2.64     13.36 o
  -5   6  11        3.66        6.93      7.53 o
  -4   6  11        0.78       -0.30      5.93 o
  -3   6  11        2.40        2.98      1.74 o
  -2   6  11        5.34        3.52      2.30 o
  -1   6  11        0.02        1.87      2.67 o
   0   6  11       23.26       15.07      4.34 o
   1   6  11      288.30      290.40     18.42 o
   2   6  11       33.65       41.47      5.74 o
   3   6  11        0.90       -0.30      2.99 o
   4   6  11       13.92       10.22      3.91 o
   5   6  11        4.08        7.85      2.60 o
   6   6  11       46.71       41.87     12.36 o
   7   6  11        0.09        2.49      6.23 o
   8   6  11       18.27       18.89      7.68 o
   9   6  11        8.46        4.94     12.21 o
  10   6  11        0.07       -7.73      7.73 o
  -5   7  11        0.70        1.94     12.21 o
  -4   7  11        1.88        4.18      4.61 o
  -3   7  11        4.34       -0.53      1.60 o
  -2   7  11       35.96       36.72      4.55 o
  -1   7  11        2.40        1.95      3.62 o
   0   7  11        5.22        8.74      3.06 o
   1   7  11       29.68       30.66      4.28 o
   2   7  11       99.44      104.56      5.86 o
   3   7  11       66.59       66.70     13.91 o
   4   7  11        3.18        1.64      3.05 o
   5   7  11       45.30       49.46      4.29 o
   6   7  11       10.74        3.04     10.77 o
   7   7  11        0.08        1.94      6.48 o
   8   7  11       30.39       17.25      7.98 o
   9   7  11        1.16        5.83     12.91 o
  10   7  11        7.82       -1.35      7.88 o
  -5   8  11        0.37        4.41      6.69 o
  -4   8  11       17.87        4.69      6.27 o
  -3   8  11        3.43        2.33      1.81 o
  -2   8  11       16.39        7.99      5.26 o
  -1   8  11        0.00        3.09      3.57 o
   0   8  11       25.79       27.97      4.72 o
   1   8  11        9.42        9.40      2.72 o
   2   8  11       79.53       72.39      3.68 o
   3   8  11        0.05        0.70      3.59 o
   4   8  11        1.93        1.43      3.01 o
   5   8  11       37.89       37.49      3.82 o
   6   8  11       26.29       25.56      5.36 o
   7   8  11       16.24       16.45      5.29 o
   8   8  11        3.41        8.57      8.08 o
   9   8  11        1.19       -4.39     13.96 o
  -4   9  11        3.80        7.83      7.63 o
  -3   9  11        1.69        2.63      9.62 o
  -2   9  11        2.35       -0.52      2.90 o
  -1   9  11       18.42        9.05      3.01 o
   0   9  11        0.07       -2.60      3.05 o
   1   9  11        2.61        5.17      3.13 o
   2   9  11        0.61        0.04      3.44 o
   3   9  11        7.32        7.49      3.12 o
   4   9  11       13.06       15.63      3.47 o
   5   9  11       18.73       25.55      7.17 o
   6   9  11        4.72       14.91      6.79 o
   7   9  11        2.10       -3.87      4.98 o
   8   9  11        5.96        5.64      5.44 o
   9   9  11        8.02        8.92      9.17 o
  -4  10  11        0.24       -2.29     12.66 o
  -3  10  11        1.68        0.75     10.97 o
  -2  10  11        1.32        0.84      2.62 o
  -1  10  11        0.00        1.17      4.37 o
   0  10  11        2.98       -2.23      3.52 o
   1  10  11       21.58       23.66      4.80 o
   2  10  11        0.26        0.68      3.57 o
   3  10  11       29.27       25.51      5.55 o
   4  10  11        6.60        7.91      4.00 o
   5  10  11        0.30        5.66      4.03 o
   6  10  11        0.01       13.93      6.75 o
   7  10  11        1.63       -4.03      9.75 o
   8  10  11        8.03        1.28      5.67 o
  -3  11  11        0.46        1.40      7.38 o
  -2  11  11        0.54       -1.73      4.12 o
  -1  11  11        0.00       -2.04      3.29 o
   0  11  11        6.79        6.19      3.63 o
   1  11  11        0.89        0.72      3.32 o
   2  11  11        0.31       -4.49      6.58 o
   3  11  11        3.13        7.87      4.59 o
   4  11  11        0.19        1.95      3.57 o
   5  11  11        0.17        5.44      3.95 o
   6  11  11        0.42       10.72      7.40 o
   7  11  11        0.97       -2.12      5.70 o
  -2  12  11        0.81        0.96      4.33 o
  -1  12  11        0.01        7.19      3.94 o
   0  12  11        0.40       10.80     10.31 o
   1  12  11        9.17       15.87      5.47 o
   2  12  11       33.53       47.79      5.66 o
   3  12  11       13.92       26.06      6.04 o
   4  12  11        4.50        3.78      4.53 o
   5  12  11        1.12        3.91      4.73 o
   6  12  11        0.03       -2.30      5.76 o
   0  13  11        0.05      -12.51     12.71 o
   1  13  11        0.02       13.93      4.98 o
   2  13  11        0.10        5.00      5.24 o
   3  13  11        9.10       18.23      8.22 o
   4  13  11        0.23        0.26      5.99 o
  -1  -7  12        9.77        1.60      5.03 o
   0  -7  12       14.59        7.98      7.27 o
   1  -7  12        3.91        6.18      5.56 o
   2  -7  12        0.00        2.49      6.17 o
   3  -7  12        6.46       14.69      7.50 o
   4  -7  12        2.73       -6.01      9.77 o
  -2  -6  12        7.54        3.07      5.78 o
  -1  -6  12        0.11        4.25      6.07 o
   0  -6  12        0.28        3.22      5.11 o
   1  -6  12       15.52       15.14      6.78 o
   2  -6  12        0.61        4.32      6.23 o
   3  -6  12        2.11        1.95      2.38 o
   4  -6  12        0.11        3.16      6.16 o
   5  -6  12        0.74       -4.47     11.24 o
   6  -6  12        0.02        3.74      7.68 o
  -3  -5  12        0.07        9.28      5.05 o
  -2  -5  12       12.53       14.63      5.47 o
  -1  -5  12        0.32       15.75      4.64 o
   0  -5  12        3.84        4.07      4.35 o
   1  -5  12       59.21       30.13     21.49 o
   2  -5  12        0.35        3.23      4.40 o
   3  -5  12       18.30        6.74      5.62 o
   4  -5  12        1.49        8.31      5.04 o
   5  -5  12        0.75        1.07      5.82 o
   6  -5  12        0.49        0.60      6.63 o
   7  -5  12        0.14        1.05      7.08 o
  -4  -4  12       10.67       22.10      4.91 o
  -3  -4  12        0.13        3.72      7.75 o
  -2  -4  12        0.01        6.21      6.44 o
  -1  -4  12        5.15       -1.81      8.52 o
   0  -4  12        0.61        2.76      6.54 o
   1  -4  12        0.62       -0.93      4.62 o
   2  -4  12       15.07        6.95      4.44 o
   3  -4  12       53.01       62.38      5.87 o
   4  -4  12        1.86        3.93      4.51 o
   5  -4  12        1.51       -1.30     10.52 o
   6  -4  12        9.59        8.72      7.03 o
   7  -4  12       11.41        5.33      7.23 o
   8  -4  12        0.00        0.15      6.43 o
  -5  -3  12        3.34        8.87      5.03 o
  -4  -3  12        0.29        0.58      3.05 o
  -3  -3  12        9.13       10.44      5.06 o
  -2  -3  12        7.76        8.79      2.83 o
  -1  -3  12        8.95       12.79      2.80 o
   0  -3  12       16.95       23.59      5.33 o
   1  -3  12        0.35        1.55      4.42 o
   2  -3  12        0.99        2.95      4.66 o
   3  -3  12        2.98        2.30      1.82 o
   4  -3  12       18.35       16.95      6.73 o
   5  -3  12       37.78       22.48     11.96 o
   6  -3  12        3.18        4.64      6.33 o
   7  -3  12        0.01        2.24      6.33 o
   8  -3  12        7.78       -0.20      6.18 o
   9  -3  12        6.69       19.29      7.88 o
  -5  -2  12        0.08       19.09      7.18 o
  -4  -2  12        5.06       15.20      6.45 o
  -3  -2  12        2.96        7.07      3.25 o
  -2  -2  12        0.05        1.27      2.35 o
  -1  -2  12        0.49       -1.47      2.28 o
   0  -2  12       63.72       72.47      4.67 o
   1  -2  12        9.08        7.85      2.23 o
   2  -2  12        3.41        2.12      2.20 o
   3  -2  12        7.19        6.86      3.58 o
   4  -2  12        7.17       12.21      6.03 o
   5  -2  12       77.30       75.72      8.23 o
   6  -2  12       36.49       58.47      7.88 o
   7  -2  12        0.16       -1.79      6.03 o
   8  -2  12        5.00        0.45      5.98 o
   9  -2  12        0.28       -1.39      4.74 o
  -5  -1  12        6.17       13.21     11.61 o
  -4  -1  12        1.07       -3.41      5.76 o
  -3  -1  12        4.72        1.10      4.26 o
  -2  -1  12        6.59        2.73      3.56 o
  -1  -1  12       10.55        7.83      2.85 o
   0  -1  12       28.50       27.68      6.03 o
   1  -1  12       21.65       17.34      2.48 o
   2  -1  12       12.56       11.74      2.45 o
   3  -1  12      104.52       93.77      7.53 o
   4  -1  12       16.60        9.57      9.72 o
   5  -1  12      137.24      165.00      9.17 o
   6  -1  12       29.84       28.26      6.98 o
   7  -1  12       18.81       11.17      6.53 o
   8  -1  12        8.04        6.76      4.73 o
   9  -1  12        0.73        0.01      4.09 o
  10  -1  12        9.30        8.98      5.58 o
  -6   0  12       13.19       12.61      7.88 o
  -5   0  12        1.13        9.72     11.57 o
  -4   0  12        3.55       15.43      5.26 o
  -3   0  12        3.49        0.75      5.11 o
  -2   0  12        5.43        5.08      3.50 o
  -1   0  12       99.01       96.38      3.88 o
   0   0  12       10.20        6.93      2.79 o
   1   0  12       14.75       13.99      3.08 o
   2   0  12       37.41       37.20      3.49 o
   3   0  12        2.65        6.28      4.79 o
   4   0  12       55.07       61.91      6.73 o
   5   0  12       26.64       20.69      6.13 o
   6   0  12        5.11        8.47      5.98 o
   7   0  12        0.97       10.07      4.43 o
   8   0  12        1.32        3.57      5.76 o
   9   0  12        1.01       -1.01      5.12 o
  10   0  12        0.03        7.20      6.09 o
  -6   1  12        0.58       10.22     13.11 o
  -5   1  12       26.52       32.40      7.58 o
  -4   1  12        0.11        5.42      7.11 o
  -3   1  12        2.21        0.96      2.09 o
  -2   1  12       15.66       12.54      3.54 o
  -1   1  12        5.89        7.31      4.39 o
   0   1  12       33.52       43.61      3.68 o
   1   1  12        1.06       -1.09      2.62 o
   2   1  12       13.27       10.40      3.14 o
   3   1  12       17.03        5.48      7.83 o
   4   1  12       33.71       20.44      5.58 o
   5   1  12       37.79       44.38      4.69 o
   6   1  12        2.36        3.66      4.56 o
   7   1  12        0.62       -2.84      4.03 o
   8   1  12        0.54        6.86      4.35 o
   9   1  12        0.84        2.58      5.24 o
  10   1  12        0.40        4.89      6.73 o
  -6   2  12        0.72       -8.03      8.03 o
  -5   2  12        2.23       11.61      6.98 o
  -4   2  12       14.61       19.19      2.43 o
  -3   2  12       46.49       45.93      2.78 o
  -2   2  12        8.84       10.08      2.09 o
  -1   2  12        6.55        9.18      2.35 o
   0   2  12       22.51       30.58      4.47 o
   1   2  12       22.04       22.84      4.36 o
   2   2  12        1.16        0.15      2.26 o
   3   2  12        1.93        1.90      3.12 o
   4   2  12        4.37        5.32      4.18 o
   5   2  12        1.47       10.74      5.93 o
   6   2  12       23.95       17.56      7.34 o
   7   2  12       15.27       14.10      5.51 o
   8   2  12        4.03        6.52      4.45 o
   9   2  12        4.95        3.73      4.58 o
  10   2  12        1.57       12.17      5.15 o
  -6   3  12        5.01        9.97      7.98 o
  -5   3  12        0.05        2.94      6.58 o
  -4   3  12       23.99       33.90      7.13 o
  -3   3  12        1.76        2.88      2.30 o
  -2   3  12       17.76       25.96      3.69 o
  -1   3  12        1.58        3.70      2.12 o
   0   3  12      226.48      217.11      5.10 o
   1   3  12        0.77       -2.12      2.20 o
   2   3  12        7.75       -0.60      4.55 o
   3   3  12        8.50        8.35      3.96 o
   4   3  12       22.39       23.33      3.95 o
   5   3  12      203.18      229.65      8.27 o
   6   3  12       46.34       44.04      8.28 o
   7   3  12        0.40        0.01      4.75 o
   8   3  12       17.41       12.59      5.71 o
   9   3  12        0.49       -3.85      4.53 o
  10   3  12        0.92        0.27      4.43 o
  -6   4  12       11.13        3.09      7.73 o
  -5   4  12        0.01       -3.74      6.83 o
  -4   4  12        5.05        2.99      6.03 o
  -3   4  12        0.39        0.37      2.03 o
  -2   4  12      127.61      141.91      7.11 o
  -1   4  12       92.57      106.18      4.81 o
   0   4  12        0.58        2.40      2.52 o
   1   4  12       27.13       34.46      2.54 o
   2   4  12        4.32        3.85      2.33 o
   3   4  12        2.72        2.95      1.56 o
   4   4  12       18.17       21.08      5.49 o
   5   4  12        3.99        3.67      0.94 o
   6   4  12       76.78       68.48      4.36 o
   7   4  12        1.16        0.93      1.24 o
   8   4  12        0.64        4.43      5.30 o
   9   4  12        3.44        0.39      4.19 o
  10   4  12        0.22        3.38      6.27 o
  -5   5  12        3.78        0.30      6.78 o
  -4   5  12        0.30        0.75      5.88 o
  -3   5  12        0.52       -0.44      1.57 o
  -2   5  12        0.75        4.08      2.32 o
  -1   5  12        4.92        4.28      1.98 o
   0   5  12       51.93       56.91      3.43 o
   1   5  12        0.18       -1.81      2.33 o
   2   5  12       26.67       20.67      4.43 o
   3   5  12       13.51       11.02      3.72 o
   4   5  12        3.58        1.66      1.85 o
   5   5  12        4.23        1.03      3.66 o
   6   5  12        3.13        4.73      2.76 o
   7   5  12       24.60       27.06      3.58 o
   8   5  12        9.39       16.80     12.16 o
   9   5  12        8.49       13.16      7.78 o
  10   5  12        4.28        8.23      7.45 o
  -5   6  12       10.37        4.54      7.68 o
  -4   6  12        1.50        3.24      6.68 o
  -3   6  12        6.17        2.98      1.68 o
  -2   6  12       26.00       26.05      2.30 o
  -1   6  12       32.29       27.35      3.45 o
   0   6  12      130.39      120.77      6.28 o
   1   6  12       37.74       35.23      5.23 o
   2   6  12        9.52        7.20      2.77 o
   3   6  12       13.21       15.00      3.96 o
   4   6  12        3.34        5.92      6.03 o
   5   6  12       31.26       34.96      3.96 o
   6   6  12        3.47        2.27      3.64 o
   7   6  12        0.94        3.52      2.57 o
   8   6  12        0.00       -4.94     11.76 o
   9   6  12        2.77       -5.18      7.43 o
  10   6  12        0.29        6.83     13.71 o
  -5   7  12        2.41        7.08      8.08 o
  -4   7  12        0.08       -4.34      7.03 o
  -3   7  12        1.07        2.91      1.62 o
  -2   7  12        1.15        2.17      2.53 o
  -1   7  12        0.62        1.93      2.78 o
   0   7  12       15.01       20.10      5.81 o
   1   7  12      104.69      113.03      5.83 o
   2   7  12       15.69        6.50      3.55 o
   3   7  12       17.27       18.62      4.40 o
   4   7  12       18.02       18.08      3.31 o
   5   7  12        1.16        8.97      4.86 o
   6   7  12        1.12        6.60      4.34 o
   7   7  12        3.82       -1.79      6.68 o
   8   7  12        1.06        6.93     12.81 o
   9   7  12        0.17       10.02      8.18 o
  10   7  12        0.33       16.60     15.70 o
  -4   8  12        0.07        0.22      4.66 o
  -3   8  12       13.54        8.31      4.89 o
  -2   8  12        0.64       -2.86      2.94 o
  -1   8  12        6.55        6.18      5.38 o
   0   8  12       15.10       14.07      4.54 o
   1   8  12       19.88       18.13      4.52 o
   2   8  12       15.06       33.96     10.64 o
   3   8  12        5.90        5.56      3.83 o
   4   8  12        2.91        5.82      4.67 o
   5   8  12       38.74       42.39      5.71 o
   6   8  12        1.47        0.83      3.19 o
   7   8  12        7.89        8.28     13.21 o
   8   8  12       32.07       26.22     15.60 o
   9   8  12        3.00        1.20      7.98 o
  -4   9  12        0.15        1.69     11.96 o
  -3   9  12        0.23       -1.05     10.82 o
  -2   9  12        0.01        4.86      4.50 o
  -1   9  12        5.44        5.07      3.54 o
   0   9  12        7.97        7.10      4.66 o
   1   9  12        0.38        1.43      2.98 o
   2   9  12        1.24       -1.38      3.20 o
   3   9  12        1.88       -0.64      3.26 o
   4   9  12       15.79       13.28      9.96 o
   5   9  12       16.46       15.25      5.67 o
   6   9  12        0.19       11.57      3.57 o
   7   9  12        3.87        2.49     13.11 o
   8   9  12        0.02        7.73     14.95 o
   9   9  12        3.48        1.79      8.67 o
  -3  10  12        2.39        6.53      7.43 o
  -2  10  12        1.32       -0.76      3.36 o
  -1  10  12        4.63       10.66      8.47 o
   0  10  12        1.44        8.21      3.05 o
   1  10  12        2.22        1.45      3.41 o
   2  10  12        4.70        4.17      3.53 o
   3  10  12        0.80        2.40      3.20 o
   4  10  12        5.42       10.04      4.30 o
   5  10  12        3.15        0.38      3.94 o
   6  10  12        6.37       13.57      8.03 o
   7  10  12        1.07        4.94     15.45 o
   8  10  12        0.78        4.31      7.93 o
  -2  11  12        0.32        0.83      6.21 o
  -1  11  12        7.55       14.24     10.72 o
   0  11  12        0.17        2.94      3.74 o
   1  11  12        1.40       12.51      4.79 o
   2  11  12        1.42        4.30      5.01 o
   3  11  12        2.34        7.79      4.95 o
   4  11  12        1.28        4.41      4.06 o
   5  11  12        2.48        6.20      7.20 o
   6  11  12        3.70       12.72      4.71 o
   7  11  12        0.10       -0.84      6.73 o
  -1  12  12        0.00        2.65      4.44 o
   0  12  12        2.48       13.09      6.09 o
   1  12  12        8.08       18.18      5.65 o
   2  12  12        1.46       12.05      5.72 o
   3  12  12        1.46        4.76      5.11 o
   4  12  12        0.07        6.73      5.53 o
   5  12  12        0.60       -2.24      5.35 o
   6  12  12        0.68       -2.09      6.53 o
   2  13  12       13.39       37.04     16.30 o
   3  13  12        1.93       -0.35      7.83 o
   0  -6  13       13.44       17.23      7.85 o
   1  -6  13        2.48       -1.04      8.25 o
   2  -6  13        1.16        1.34      5.10 o
   3  -6  13        7.16        9.60      5.76 o
   4  -6  13        0.00        4.42      5.65 o
   5  -6  13        0.00      -12.03     14.51 o
  -2  -5  13        9.21       20.17      8.54 o
  -1  -5  13        0.50        5.93     20.74 o
   0  -5  13        6.37        1.18     12.84 o
   1  -5  13       10.11        8.26      5.02 o
   2  -5  13        7.25        0.42      6.41 o
   3  -5  13        3.17        4.21      6.04 o
   4  -5  13        0.13       -5.25      5.25 o
   5  -5  13        0.31        4.09      7.63 o
   6  -5  13        5.65        0.95     12.16 o
  -3  -4  13        9.07        2.85      4.37 o
  -2  -4  13        0.70       15.53      3.73 o
  -1  -4  13        2.27        8.75      7.43 o
   0  -4  13        1.22       -0.42      3.89 o
   1  -4  13       52.91       72.27     16.57 o
   2  -4  13        6.07        1.99      4.33 o
   3  -4  13        0.95       -1.94      4.92 o
   4  -4  13       10.66       11.22      7.28 o
   5  -4  13        7.35        2.44      6.78 o
   6  -4  13        2.18        2.54     11.76 o
   7  -4  13        1.29       -0.60      7.03 o
  -4  -3  13        2.43        2.70      3.39 o
  -3  -3  13        4.40       11.97      5.42 o
  -2  -3  13        0.19       -2.50      3.00 o
  -1  -3  13        0.03       -0.09      4.26 o
   0  -3  13        0.07        1.60      3.05 o
   1  -3  13       23.98       32.34     14.67 o
   2  -3  13        5.68        5.72      3.44 o
   3  -3  13        4.82        0.45      2.07 o
   4  -3  13        0.74        1.35      6.23 o
   5  -3  13        0.07        0.00      5.73 o
   6  -3  13        3.77        4.54     11.37 o
   7  -3  13        8.79        0.85      6.43 o
   8  -3  13        4.49        6.48      7.58 o
  -4  -2  13        2.15        8.56      3.87 o
  -3  -2  13        0.93        8.55      3.70 o
  -2  -2  13        1.02       -0.22      3.07 o
  -1  -2  13       11.49        6.20      3.13 o
   0  -2  13        0.94        2.85      2.90 o
   1  -2  13       28.05       24.27      4.36 o
   2  -2  13        4.29        3.69      2.17 o
   3  -2  13       26.14       20.89     10.77 o
   4  -2  13       18.86       14.21      6.48 o
   5  -2  13       12.50       12.96      6.58 o
   6  -2  13        9.21        4.89     10.97 o
   7  -2  13       21.63       17.85      7.58 o
   8  -2  13        0.44       -1.45      6.63 o
   9  -2  13        5.60        4.33      6.74 o
  -4  -1  13        4.10        3.48      4.47 o
  -3  -1  13       36.85       48.87      9.60 o
  -2  -1  13       23.88       17.57      8.42 o
  -1  -1  13        7.98       12.13      4.05 o
   0  -1  13       23.30       17.80      2.95 o
   1  -1  13       15.77        9.75      3.56 o
   2  -1  13       19.32       23.58      3.41 o
   3  -1  13       15.81       13.66      9.82 o
   4  -1  13       22.91       17.95      6.38 o
   5  -1  13        5.85       10.17     10.67 o
   6  -1  13       16.18       10.67      6.68 o
   7  -1  13        2.16        0.75      5.98 o
   8  -1  13        1.57        2.33      4.83 o
   9  -1  13        0.91        0.88      5.96 o
  -5   0  13       12.45       11.71      7.43 o
  -4   0  13       17.39       24.40      9.70 o
  -3   0  13        0.44       -4.04      5.14 o
  -2   0  13        9.03        9.03      5.78 o
  -1   0  13       68.99       84.03      4.14 o
   0   0  13       34.15       35.42      4.14 o
   1   0  13       12.61       10.03      4.54 o
   2   0  13        1.24        1.24      2.21 o
   3   0  13       18.01       10.82      5.38 o
   4   0  13        4.32       -0.60      5.03 o
   5   0  13       12.20       14.41     10.52 o
   6   0  13        6.34        3.79      5.88 o
   7   0  13        0.20       -4.08      4.55 o
   8   0  13        1.84        7.69      4.86 o
   9   0  13        3.67        2.75      8.23 o
  -5   1  13        7.77       14.81     12.71 o
  -4   1  13        0.26       30.01     11.91 o
  -3   1  13       22.71       26.84      7.79 o
  -2   1  13        2.31        1.55      2.69 o
  -1   1  13       13.49       17.45      3.03 o
   0   1  13        0.01        5.26      2.89 o
   1   1  13       37.85       49.18      9.42 o
   2   1  13        0.42        0.58      2.13 o
   3   1  13        5.31        5.03      4.84 o
   4   1  13        6.06        4.34      5.13 o
   5   1  13        0.85       -3.19      3.94 o
   6   1  13        0.31       -3.93      6.23 o
   7   1  13       43.44       49.14      9.67 o
   8   1  13        0.03        3.23      5.47 o
   9   1  13        0.99        1.00      6.61 o
  10   1  13        0.25       -2.07      6.37 o
  -5   2  13        7.10       22.18     13.21 o
  -4   2  13        4.39       13.01     11.07 o
  -3   2  13       10.49        9.60      2.53 o
  -2   2  13        0.00        0.69      2.24 o
  -1   2  13       11.73       10.74      2.92 o
   0   2  13       32.37       32.79      2.87 o
   1   2  13       16.44       16.00      3.08 o
   2   2  13        2.58        1.55      2.36 o
   3   2  13        3.20        1.76      3.15 o
   4   2  13        3.49        3.21      5.81 o
   5   2  13        3.90       -1.71      3.72 o
   6   2  13        0.04        1.17      4.69 o
   7   2  13       44.00       65.75      5.94 o
   8   2  13       11.74       15.92      6.12 o
   9   2  13        9.47        9.11      6.34 o
  10   2  13        2.08       -3.93      6.45 o
  -5   3  13        3.52       -2.24      6.83 o
  -4   3  13        4.68       19.29     11.71 o
  -3   3  13       13.26        6.86      2.96 o
  -2   3  13       51.30       57.96      3.11 o
  -1   3  13       22.42       16.17      3.86 o
   0   3  13        2.91        3.62      2.37 o
   1   3  13       18.04       23.46      3.84 o
   2   3  13        0.07       -2.16      3.47 o
   3   3  13       53.62       45.89      9.52 o
   4   3  13        6.05        4.97      3.59 o
   5   3  13        0.83       -3.04      3.75 o
   6   3  13       36.00       50.95     12.36 o
   7   3  13       32.55       35.92      5.45 o
   8   3  13        0.54        0.67      5.08 o
   9   3  13        9.33       11.87      6.67 o
  10   3  13        0.07        1.07      5.64 o
  -5   4  13        0.15       -7.63      7.63 o
  -4   4  13        0.00       -3.64      6.33 o
  -3   4  13        0.58        3.61      6.54 o
  -2   4  13        9.59       10.17      2.35 o
  -1   4  13       21.00       23.58      4.07 o
   0   4  13        8.20        8.41      2.52 o
   1   4  13        5.77        6.96      2.21 o
   2   4  13        0.85        1.99      2.89 o
   3   4  13       12.66        9.99      6.93 o
   4   4  13       33.77       38.08     11.76 o
   5   4  13       74.68       86.18      5.58 o
   6   4  13        2.46        6.42      5.17 o
   7   4  13        3.17        0.38      4.04 o
   8   4  13        3.70        3.25      5.59 o
   9   4  13       11.74        8.30      6.42 o
  10   4  13        4.36       -0.11      5.64 o
  -5   5  13        4.27        2.94      7.48 o
  -4   5  13       21.98       26.52      7.68 o
  -3   5  13        0.01        2.38      3.07 o
  -2   5  13       36.94       38.78      7.73 o
  -1   5  13       79.12       73.33      4.51 o
   0   5  13      219.81      209.05      7.28 o
   1   5  13       74.78       77.07      3.42 o
   2   5  13        5.40        5.33      2.22 o
   3   5  13        7.68        3.49      1.85 o
   4   5  13       21.85       26.90      8.47 o
   5   5  13        0.22        1.34      3.02 o
   6   5  13        4.33        2.31      1.89 o
   7   5  13       25.79       22.21      1.61 o
   8   5  13        0.14        2.54      6.78 o
   9   5  13        5.67        4.93      5.16 o
  10   5  13        0.01       -2.62      5.27 o
  -4   6  13        5.88        0.95      6.68 o
  -3   6  13        1.64      -10.32     11.27 o
  -2   6  13        0.94       -1.32      2.78 o
  -1   6  13        1.54        3.44      2.23 o
   0   6  13        4.55        4.35      2.25 o
   1   6  13       90.12       76.55      4.61 o
   2   6  13       24.31       28.38      6.08 o
   3   6  13        0.88       -1.42      3.79 o
   4   6  13       48.51       48.80     21.31 o
   5   6  13        0.30       -2.19      2.19 o
   6   6  13        5.07        6.99      3.46 o
   7   6  13        1.40        3.09      2.17 o
   8   6  13        0.41       -2.24      6.98 o
   9   6  13        0.20        5.08      7.83 o
  10   6  13        1.04        5.53      8.47 o
  -4   7  13        0.58       -4.44      7.43 o
  -3   7  13        0.01       29.46     13.06 o
  -2   7  13        6.98        8.42      4.92 o
  -1   7  13       18.37       11.53      2.79 o
   0   7  13        0.07        0.55      3.45 o
   1   7  13       14.38       11.24      3.30 o
   2   7  13       15.94       17.47      3.42 o
   3   7  13       27.64       29.03      5.53 o
   4   7  13        9.78        4.74      2.84 o
   5   7  13        8.51       17.70      9.30 o
   6   7  13        4.96        8.92      3.04 o
   7   7  13        0.78        2.22      2.87 o
   8   7  13        1.42        8.13      9.47 o
   9   7  13        9.26        4.74     13.46 o
  -4   8  13        7.37        7.78      8.32 o
  -3   8  13        1.64        8.43     10.64 o
  -2   8  13        0.23        2.34      2.53 o
  -1   8  13        1.25        1.87      3.10 o
   0   8  13        1.40        7.43      5.93 o
   1   8  13       22.96       15.84      3.75 o
   2   8  13        6.25        8.16      4.49 o
   3   8  13        6.15        6.22      3.37 o
   4   8  13        1.30        4.19      8.15 o
   5   8  13        2.57        4.05      7.43 o
   6   8  13       17.62       10.65      9.92 o
   7   8  13        7.56        5.96      6.83 o
   8   8  13        1.30        8.85      3.95 o
   9   8  13        0.06        1.45     13.91 o
  -3   9  13        0.87       -7.68      7.68 o
  -2   9  13        0.53        2.52      4.86 o
  -1   9  13        2.86        7.06      6.14 o
   0   9  13        4.04        3.84      6.26 o
   1   9  13        1.86        1.25      5.86 o
   2   9  13       10.89       10.87      5.09 o
   3   9  13        2.91       13.87     11.86 o
   4   9  13        0.02       -2.00      4.94 o
   5   9  13        0.57       -4.09      4.09 o
   6   9  13        6.77       10.22      6.61 o
   7   9  13        6.47        8.00      6.70 o
   8   9  13        6.03        4.69      8.72 o
  -2  10  13        1.93       11.38      9.70 o
  -1  10  13        6.70       -1.54      5.58 o
   0  10  13        2.22        4.04      5.04 o
   1  10  13        0.74        2.88      4.74 o
   2  10  13        6.29       13.65      3.53 o
   3  10  13        3.95       11.09      8.61 o
   4  10  13        0.88        6.20      6.98 o
   5  10  13        4.27       13.94      6.53 o
   6  10  13        1.41       13.44      6.94 o
   7  10  13        2.46        5.77      4.63 o
  -1  11  13        0.17       -5.02      5.02 o
   0  11  13        1.70       -2.98      5.19 o
   1  11  13        3.50       14.14      9.00 o
   2  11  13        5.90        9.67      3.80 o
   3  11  13        0.30       11.99      5.76 o
   4  11  13        0.11        5.42      4.38 o
   5  11  13        9.69        6.61      4.09 o
   6  11  13        0.11        1.75      5.70 o
   0  12  13        0.40       -0.40      5.98 o
   1  12  13        0.06        4.91      9.23 o
   2  12  13        2.52       12.88     10.29 o
   3  12  13       11.61       -0.94      9.24 o
   4  12  13        1.45        4.00      7.30 o
   5  12  13        0.34        4.66      4.38 o
   0  -5  14        1.61        7.93      6.59 o
   1  -5  14        0.81        8.03      6.60 o
   2  -5  14       28.51       18.11      6.00 o
   3  -5  14        5.29        6.52      5.62 o
   4  -5  14        0.69       -3.09      5.50 o
   5  -5  14        0.63       -1.99      7.88 o
  -1  -4  14        1.23        4.81      3.90 o
   0  -4  14        6.84        4.09      3.75 o
   1  -4  14       15.09       13.40      5.72 o
   2  -4  14       23.11       22.56      5.59 o
   3  -4  14       12.44        6.23     14.11 o
   4  -4  14        0.51        8.62      7.53 o
   5  -4  14        0.04        3.69      7.48 o
   6  -4  14        4.77        5.43      8.13 o
  -2  -3  14        0.30        7.76      6.26 o
  -1  -3  14        0.68       12.05      4.54 o
   0  -3  14        1.30        4.43      3.44 o
   1  -3  14        0.04        1.02      3.02 o
   2  -3  14        4.83        2.69      3.31 o
   3  -3  14       40.38       23.33      7.78 o
   4  -3  14        3.38        5.48      6.78 o
   5  -3  14        9.54        1.69      6.83 o
   6  -3  14        0.05       -0.45      6.83 o
   7  -3  14        5.16        6.23     13.41 o
  -3  -2  14        0.02       -0.98      4.56 o
  -2  -2  14        3.10        6.47      4.39 o
  -1  -2  14        0.03        4.59      3.69 o
   0  -2  14        2.44        3.74      3.93 o
   1  -2  14        3.03        0.95      2.32 o
   2  -2  14        2.81        0.71      2.89 o
   3  -2  14       20.45       23.03      7.03 o
   4  -2  14        0.67        7.78      6.58 o
   5  -2  14        5.27        2.54      6.43 o
   6  -2  14        0.70        1.69      6.58 o
   7  -2  14        4.53        5.58     12.26 o
   8  -2  14        0.90        1.05     12.11 o
  -3  -1  14        0.17       11.61     10.62 o
  -2  -1  14       32.14       28.08      6.23 o
  -1  -1  14       23.36       13.50      5.74 o
   0  -1  14        8.05        8.25      3.95 o
   1  -1  14        0.11        3.62      4.98 o
   2  -1  14        1.18        0.04      2.56 o
   3  -1  14        0.53       -1.89      5.38 o
   4  -1  14       32.36       23.03      6.98 o
   5  -1  14        7.69       11.17      6.83 o
   6  -1  14        8.80        5.23      6.73 o
   7  -1  14        0.03       -0.05     10.27 o
   8  -1  14        1.25        2.04      6.42 o
  -4   0  14        0.14       -3.19      6.33 o
  -3   0  14        0.41        7.27      5.46 o
  -2   0  14        0.13        0.90      2.94 o
  -1   0  14        4.88        0.47      3.89 o
   0   0  14       12.45        7.31      5.66 o
   1   0  14        2.63        0.98      2.16 o
   2   0  14        0.00        2.60      3.12 o
   3   0  14        3.02        1.79      5.13 o
   4   0  14        1.01        7.98      5.98 o
   5   0  14        6.66        1.50      5.78 o
   6   0  14        0.00        3.44      4.48 o
   7   0  14        0.18       -5.41      6.07 o
   8   0  14       14.01       11.41      6.70 o
   9   0  14        0.61       -0.32      5.78 o
  -4   1  14       29.05       31.55      7.73 o
  -3   1  14       11.71       12.20      3.66 o
  -2   1  14        0.60        0.34      2.17 o
  -1   1  14       10.24        8.68      5.16 o
   0   1  14        6.33        4.30      2.67 o
   1   1  14        1.07        6.01      4.96 o
   2   1  14       50.84       44.71      2.23 o
   3   1  14        5.72        4.09      5.08 o
   4   1  14       43.39       47.88      5.19 o
   5   1  14        9.95       17.96      5.58 o
   6   1  14        0.42       15.09     16.43 o
   7   1  14        9.59        9.66      6.22 o
   8   1  14        4.47        5.87      8.44 o
   9   1  14        0.81        2.36      5.09 o
  -4   2  14        2.32        5.08      6.43 o
  -3   2  14        0.18        0.05      2.77 o
  -2   2  14       28.81       25.68      3.05 o
  -1   2  14        2.16        1.72      2.89 o
   0   2  14        0.06       -0.05      2.82 o
   1   2  14       15.88       24.49      4.91 o
   2   2  14        1.36        1.89      2.29 o
   3   2  14       42.04       25.40     10.72 o
   4   2  14        7.07       13.59      4.11 o
   5   2  14        2.94        8.08      4.30 o
   6   2  14        3.02       -1.37     12.46 o
   7   2  14        8.82        8.15      5.92 o
   8   2  14        0.39        1.09      7.68 o
   9   2  14        7.54        4.85      5.29 o
  -4   3  14        0.00       20.54     12.26 o
  -3   3  14       19.67       20.03      9.78 o
  -2   3  14        0.41        0.59      2.30 o
  -1   3  14        5.79        2.88      3.01 o
   0   3  14        2.47        3.19      2.19 o
   1   3  14        0.20        0.89      2.44 o
   2   3  14        8.97        7.14      4.04 o
   3   3  14        7.15        8.28      6.25 o
   4   3  14       55.34       64.68      6.85 o
   5   3  14        0.37       -1.54      3.82 o
   6   3  14       16.01       29.52     11.64 o
   7   3  14        0.91       -2.82      5.73 o
   8   3  14        0.52       -1.49      4.68 o
   9   3  14        7.48        5.08      5.32 o
  -4   4  14        0.36       18.15     12.46 o
  -3   4  14        0.02       -6.33      6.33 o
  -2   4  14        0.00        1.03      1.90 o
  -1   4  14        0.76        1.57      2.11 o
   0   4  14        5.50        4.50      2.60 o
   1   4  14       35.51       44.47      4.10 o
   2   4  14       29.51       20.98      3.77 o
   3   4  14       38.12       64.27     24.58 o
   4   4  14        1.07        3.84      3.78 o
   5   4  14       11.36       12.12      4.46 o
   6   4  14        4.94       13.75      8.05 o
   7   4  14        0.01        0.27      4.16 o
   8   4  14        0.59       -4.85      5.00 o
   9   4  14        1.72        2.57      5.11 o
  -4   5  14        5.63       15.40     13.16 o
  -3   5  14       10.53       27.82      7.28 o
  -2   5  14        0.06        3.33      4.31 o
  -1   5  14       40.52       39.59      3.44 o
   0   5  14       51.00       63.25      3.70 o
   1   5  14       21.52       11.88      5.53 o
   2   5  14       72.00       75.75      4.67 o
   3   5  14       16.23       13.97      2.13 o
   4   5  14       19.46       18.55      2.72 o
   5   5  14       85.60       77.58      7.15 o
   6   5  14       27.74       18.53      6.08 o
   7   5  14        0.31        2.05      4.54 o
   8   5  14        0.02       -0.45      4.60 o
   9   5  14        1.88       -1.33      6.12 o
  -4   6  14        7.38       12.71      7.98 o
  -3   6  14        0.23       -8.28     11.37 o
  -2   6  14        0.31        0.72      2.28 o
  -1   6  14        3.09        2.03      3.18 o
   0   6  14        2.63        3.28      2.57 o
   1   6  14        5.18        9.25      3.54 o
   2   6  14        0.28        2.81      3.19 o
   3   6  14        0.15       -1.38      2.54 o
   4   6  14        4.00        3.17      2.22 o
   5   6  14       47.20       52.82      2.88 o
   6   6  14       22.76       24.52     11.91 o
   7   6  14        2.50       -6.83      7.58 o
   8   6  14        0.67        8.23      8.08 o
   9   6  14        5.02        8.37     14.51 o
  -3   7  14        0.08      -13.31     13.31 o
  -2   7  14        0.87        0.60      1.98 o
  -1   7  14        1.13       -0.62      3.10 o
   0   7  14       14.83       12.50      2.74 o
   1   7  14       18.94       17.42      4.19 o
   2   7  14        9.59       12.92      5.38 o
   3   7  14        3.79        5.20      4.94 o
   4   7  14        5.22        0.30      4.69 o
   5   7  14        0.01       -1.12      4.09 o
   6   7  14        4.20        7.63      2.82 o
   7   7  14        6.54       33.50      8.92 o
   8   7  14        4.66       -4.29      8.08 o
   9   7  14        0.00       -8.37      8.92 o
  -3   8  14        0.19        2.54      7.38 o
  -2   8  14        0.19        1.64      2.61 o
  -1   8  14        2.83        1.88      2.43 o
   0   8  14        3.41        4.65      4.28 o
   1   8  14        4.54       -1.41      3.31 o
   2   8  14        5.56       -1.98      4.29 o
   3   8  14        7.17       12.90      9.52 o
   4   8  14       12.19        7.68      4.81 o
   5   8  14        6.67        8.26      5.73 o
   6   8  14        2.09       12.39     11.32 o
   7   8  14        1.20       -0.82      2.95 o
   8   8  14        0.01        6.93      8.62 o
  -2   9  14        0.21       -4.44      6.73 o
  -1   9  14        0.64       -3.71      3.71 o
   0   9  14        0.92        8.03      7.18 o
   1   9  14        5.48        0.55      4.31 o
   2   9  14        0.02       -0.67      5.89 o
   3   9  14        1.74        4.22      4.98 o
   4   9  14        2.89        3.02      7.38 o
   5   9  14       10.87       14.32      5.73 o
   6   9  14        2.13        6.13      5.61 o
   7   9  14        0.00        9.31      5.96 o
   8   9  14        1.80       -2.29      8.82 o
  -1  10  14       10.52        5.16      5.34 o
   0  10  14        3.20       -3.32      5.16 o
   1  10  14        8.13        8.60      5.25 o
   2  10  14        0.87        6.02      8.77 o
   3  10  14        0.64        0.37      3.56 o
   4  10  14        0.03        4.08     13.09 o
   5  10  14        3.22        4.88     11.04 o
   6  10  14        2.39        2.52     17.32 o
   7  10  14        0.31       19.89      7.03 o
   0  11  14        0.01       -8.26      8.26 o
   1  11  14        1.89       24.45     10.94 o
   2  11  14        0.00       -6.06      6.06 o
   3  11  14        5.17        2.75      6.88 o
   4  11  14        8.91       14.44      9.94 o
   5  11  14        3.71       22.41      5.43 o
   6  11  14       10.42        8.51      5.78 o
   1  -4  15        3.12       -0.04     12.34 o
   2  -4  15       28.98       16.90     14.21 o
   3  -4  15        2.53       -3.19      7.43 o
   4  -4  15        0.00       -0.35     12.01 o
  -1  -3  15        0.25        7.48      9.35 o
   0  -3  15        0.01        2.32      4.41 o
   1  -3  15        2.31       -0.20     10.22 o
   2  -3  15       21.79        9.22      7.33 o
   3  -3  15        0.63       -5.28      7.08 o
   4  -3  15        0.58       -1.25     11.76 o
   5  -3  15        1.96        2.79      7.48 o
   6  -3  15        1.19        6.53      8.28 o
  -2  -2  15        0.75       -1.95      4.14 o
  -1  -2  15        1.02        0.82      3.70 o
   0  -2  15        0.04       -0.80      4.79 o
   1  -2  15        0.47        3.10      2.82 o
   2  -2  15        1.09       -6.83      6.83 o
   3  -2  15        0.14       -1.30      6.23 o
   4  -2  15        4.99        2.44      6.73 o
   5  -2  15        3.78        2.54      6.73 o
   6  -2  15        0.09        0.30      6.63 o
   7  -2  15        0.31        3.14      7.53 o
  -2  -1  15        2.27        1.83      3.54 o
  -1  -1  15        0.02       -0.13      3.09 o
   0  -1  15        1.90        4.99      5.09 o
   1  -1  15        0.43        5.25      4.24 o
   2  -1  15        4.31        3.09      5.68 o
   3  -1  15        0.52        1.45      5.68 o
   4  -1  15        2.69        2.99      6.18 o
   5  -1  15        4.43        9.17      6.98 o
   6  -1  15        7.32       -0.75      6.68 o
   7  -1  15        0.00        3.24      7.33 o
   8  -1  15        0.52        3.20      7.48 o
  -3   0  15        1.57        3.87      5.21 o
  -2   0  15        4.67       19.79      8.40 o
  -1   0  15        1.53       -1.51      3.09 o
   0   0  15       21.82       13.76      4.29 o
   1   0  15        1.49        1.15      3.31 o
   2   0  15        0.78       -0.77      1.52 o
   3   0  15       13.04       10.47      6.13 o
   4   0  15       11.96       10.92      6.48 o
   5   0  15        7.29        2.94      6.33 o
   6   0  15       14.20       18.02      5.96 o
   7   0  15        2.17        4.34      5.31 o
   8   0  15        1.20        0.89      5.07 o
  -3   1  15       33.57       20.32      7.30 o
  -2   1  15        1.08       -2.15      4.22 o
  -1   1  15        3.10        5.58      2.62 o
   0   1  15        2.00        2.05      3.56 o
   1   1  15        0.43        0.17      2.36 o
   2   1  15        0.07       -1.32      2.49 o
   3   1  15       35.89       29.76      6.68 o
   4   1  15        2.99        0.71      3.95 o
   5   1  15        6.15        9.60      7.80 o
   6   1  15       13.77       11.75      6.30 o
   7   1  15       12.33        8.92      5.38 o
   8   1  15        5.84        3.41      6.47 o
  -3   2  15        0.01       11.22      6.33 o
  -2   2  15       36.40       41.40      5.21 o
  -1   2  15        2.96        2.85      2.43 o
   0   2  15        1.87       -0.57      2.44 o
   1   2  15        9.00        6.28      3.89 o
   2   2  15       18.67       11.27      4.72 o
   3   2  15        4.14        1.02      4.33 o
   4   2  15        0.67       -0.59      3.79 o
   5   2  15        3.80       12.17      6.53 o
   6   2  15        1.57        0.20      4.86 o
   7   2  15        5.70        6.42      5.12 o
   8   2  15       11.87       15.89      7.14 o
   9   2  15        2.48       -2.13      5.47 o
  -3   3  15       11.03        4.24      6.18 o
  -2   3  15        1.87        1.43      2.76 o
  -1   3  15        0.20       -0.42      2.48 o
   0   3  15        1.05        1.71      3.12 o
   1   3  15        1.53       -0.66      2.96 o
   2   3  15        5.11       13.64      6.78 o
   3   3  15       32.54       27.38      4.50 o
   4   3  15       12.86       11.50      5.66 o
   5   3  15        3.57        2.67      4.14 o
   6   3  15        0.52        9.43     11.71 o
   7   3  15        2.70        4.23      4.92 o
   8   3  15       12.12       18.01      5.97 o
   9   3  15       12.95        9.08      6.01 o
  -3   4  15        2.19       -6.78      6.78 o
  -2   4  15        2.72        4.12      2.78 o
  -1   4  15        4.09       -0.26      2.22 o
   0   4  15        8.33        6.08      3.71 o
   1   4  15        1.54        1.51      2.53 o
   2   4  15        0.12       -3.79      4.26 o
   3   4  15        0.42        1.37      3.60 o
   4   4  15        8.37        8.28      6.80 o
   5   4  15        1.42        1.64      5.11 o
   6   4  15        9.29        2.79      4.42 o
   7   4  15        7.26        6.38      5.10 o
   8   4  15        2.42        0.91      4.88 o
   9   4  15        6.95        1.97      9.10 o
  -3   5  15        0.07       -7.13      7.13 o
  -2   5  15       13.84        9.38      4.93 o
  -1   5  15        9.59        8.11      2.53 o
   0   5  15        2.27        2.69      2.81 o
   1   5  15        0.18        1.15      5.04 o
   2   5  15       13.76       28.22      7.80 o
   3   5  15        0.00       -1.28      4.69 o
   4   5  15        8.56        7.84      4.34 o
   5   5  15       41.60       50.43     25.42 o
   6   5  15       26.23       46.58     12.31 o
   7   5  15        3.64        9.99      6.63 o
   8   5  15        0.09        2.16      6.38 o
   9   5  15        0.17        0.43      6.13 o
  -3   6  15        0.29       17.10      7.58 o
  -2   6  15        7.23        8.09      4.03 o
  -1   6  15        7.15        5.14      3.59 o
   0   6  15        9.22        0.52      3.28 o
   1   6  15       21.69       26.22      5.63 o
   2   6  15       37.83       33.81     11.12 o
   3   6  15        1.04        2.38      2.94 o
   4   6  15        1.11        6.18      3.39 o
   5   6  15       16.01       13.44      4.95 o
   6   6  15        0.54        4.70      4.77 o
   7   6  15        0.35       -4.32      6.02 o
   8   6  15        0.01        3.44      5.38 o
  -2   7  15        0.01        5.68      6.83 o
  -1   7  15        0.30        0.29      3.23 o
   0   7  15        0.20       -0.51      2.62 o
   1   7  15        5.80        6.64      3.17 o
   2   7  15        9.91        3.75      3.25 o
   3   7  15       19.08        7.00      5.33 o
   4   7  15        0.26        3.12      3.91 o
   5   7  15        5.04        3.28      3.77 o
   6   7  15        0.96        1.84     11.81 o
   7   7  15        0.17        5.78     13.46 o
   8   7  15        0.01        0.45      7.83 o
  -1   8  15        0.06        1.01      3.53 o
   0   8  15        0.80       -1.51      2.93 o
   1   8  15        6.70        2.29      3.58 o
   2   8  15        7.48       13.02      6.16 o
   3   8  15       19.35       10.62      4.95 o
   4   8  15        3.46        2.42      4.14 o
   5   8  15        2.25        6.89      7.05 o
   6   8  15        6.93       23.53     14.76 o
   7   8  15        0.01      -15.80     15.80 o
   8   8  15        1.07       10.82      9.12 o
  -1   9  15        3.61        4.18      3.40 o
   0   9  15        0.24        3.16      4.06 o
   1   9  15        0.54        4.98      4.82 o
   2   9  15        0.14        7.27      5.10 o
   3   9  15        0.20        2.14      3.68 o
   4   9  15        0.70       -2.84      6.31 o
   5   9  15        0.46        1.88      3.80 o
   6   9  15        1.03        0.58     10.32 o
   7   9  15        0.58       27.07     16.75 o
   0  10  15       15.28       23.69      4.94 o
   1  10  15        0.36        4.34      4.33 o
   2  10  15        0.46       10.68      6.88 o
   3  10  15        0.01        4.23      6.56 o
   4  10  15        4.88        1.21      4.13 o
   5  10  15        5.48       17.19      8.07 o
   6  10  15        2.72       18.17      8.19 o
   2  11  15        0.84       22.22      8.92 o
   3  11  15        0.68        7.15      6.40 o
   4  11  15        5.01       18.56     17.92 o
   3  -3  16        4.47       10.37     13.36 o
   1  -2  16        1.01        6.93      6.78 o
   2  -2  16        3.08        5.43      6.93 o
   3  -2  16        1.51       -2.34     11.42 o
   4  -2  16        1.27        2.29      7.13 o
   5  -2  16        0.55        1.84      7.43 o
  -1  -1  16        0.51        9.09     11.47 o
   0  -1  16        2.88        2.89      3.21 o
   1  -1  16        7.68       19.64      6.88 o
   2  -1  16        0.95       -2.74      6.23 o
   3  -1  16        1.19        3.44     10.97 o
   4  -1  16        7.10        6.93      7.03 o
   5  -1  16        2.87        5.88      7.13 o
   6  -1  16        1.05        0.80     11.91 o
  -1   0  16        0.10        0.87      5.42 o
   0   0  16        0.27        6.48      9.12 o
   1   0  16        1.08        8.62      5.98 o
   2   0  16        1.88       14.26      6.28 o
   3   0  16        0.23       -0.90      5.63 o
   4   0  16        7.08        7.58      6.68 o
   5   0  16        1.04        3.64      6.73 o
   6   0  16        6.41        7.72      7.25 o
   7   0  16        6.78        5.17      9.62 o
  -2   1  16       15.61       24.29      5.44 o
  -1   1  16        1.59        4.25      3.45 o
   0   1  16        0.95        2.84      3.16 o
   1   1  16        0.01        3.11      2.99 o
   2   1  16       13.44       18.50      5.58 o
   3   1  16        0.48        3.38      4.23 o
   4   1  16        4.41       -3.57      4.49 o
   5   1  16        1.16        0.26      7.23 o
   6   1  16        1.77        9.91      6.66 o
   7   1  16        0.76        0.97      6.29 o
  -2   2  16        6.46       12.42      4.28 o
  -1   2  16       13.74        3.87      4.55 o
   0   2  16        1.62        2.31      2.95 o
   1   2  16        2.42        8.57      6.02 o
   2   2  16        0.04       13.23     17.17 o
   3   2  16        2.76        1.66      5.53 o
   4   2  16        6.47        1.44      4.16 o
   5   2  16        2.61        0.42      4.23 o
   6   2  16        1.69        9.20      6.33 o
   7   2  16        0.21       -6.79      6.79 o
   8   2  16        0.96        4.15      9.61 o
  -2   3  16        2.35        3.55      3.99 o
  -1   3  16        0.32        0.11      3.18 o
   0   3  16        0.70       -0.23      3.05 o
   1   3  16        0.57       -0.74      2.21 o
   2   3  16       11.49        8.84      4.86 o
   3   3  16       41.93       31.30      4.89 o
   4   3  16        3.22       -2.93      4.24 o
   5   3  16        0.37       -3.74      4.47 o
   6   3  16        2.02       23.58     13.46 o
   7   3  16        0.90        5.85      8.67 o
   8   3  16        1.65       -1.60      5.26 o
  -2   4  16        1.33        4.84      5.98 o
  -1   4  16        1.04       -0.26      3.98 o
   0   4  16        1.27       -0.48      2.74 o
   1   4  16        0.00        2.69      4.21 o
   2   4  16        2.14        9.09      4.92 o
   3   4  16        0.85        6.66      4.56 o
   4   4  16        5.01        8.56      4.46 o
   5   4  16        0.01       -1.03      4.27 o
   6   4  16        0.32        1.21      7.43 o
   7   4  16        2.10        3.15      6.23 o
   8   4  16        2.79        8.62      5.90 o
  -2   5  16        0.07       -6.43      6.43 o
  -1   5  16        0.00        2.59      5.76 o
   0   5  16        9.03        4.36      2.88 o
   1   5  16        1.81       -1.86      3.85 o
   2   5  16        7.32       13.68      8.47 o
   3   5  16       10.38       10.44      4.40 o
   4   5  16        2.50        6.08      6.16 o
   5   5  16        0.16       16.95     12.66 o
   6   5  16        0.79        4.94      5.91 o
   7   5  16        4.88        9.49      6.60 o
   8   5  16        1.30       -1.31      5.33 o
  -2   6  16        3.89       -4.89     11.02 o
  -1   6  16        0.36        7.75      6.14 o
   0   6  16        1.87        2.64      4.14 o
   1   6  16       12.73       13.68      3.83 o
   2   6  16        3.90       12.16      6.81 o
   3   6  16        9.29       14.04      7.50 o
   4   6  16       11.63       13.23      6.61 o
   5   6  16        3.37        4.20      4.76 o
   6   6  16        1.42        0.22      4.40 o
   7   6  16        0.48       -1.75      5.86 o
   8   6  16        5.71        6.42      9.32 o
  -1   7  16        0.32       -0.87      3.47 o
   0   7  16        0.01       -0.57      3.01 o
   1   7  16        1.00       -3.63      3.63 o
   2   7  16        2.00        3.40      3.01 o
   3   7  16       43.84       39.53     12.01 o
   4   7  16        3.17        1.46      3.46 o
   5   7  16        0.12        3.19     10.99 o
   6   7  16        0.30        8.67      9.20 o
   7   7  16        1.05        3.75      6.95 o
  -1   8  16        0.45        0.80      6.23 o
   0   8  16        0.69        5.81      5.36 o
   1   8  16        1.22        9.20      5.21 o
   2   8  16       17.38       10.84      4.45 o
   3   8  16        0.93        4.86      7.03 o
   4   8  16       21.22       25.55     17.42 o
   5   8  16        0.48       -1.60      7.33 o
   6   8  16        0.51        6.18      8.18 o
   7   8  16        0.19       24.48      9.67 o
   0   9  16        0.47       -4.94      4.94 o
   1   9  16        0.00        3.10      3.56 o
   2   9  16        2.40        6.31      7.18 o
   3   9  16        0.80        4.21      3.99 o
   4   9  16        1.52        4.32     11.04 o
   5   9  16        1.01        9.11     10.79 o
   6   9  16        0.22       -9.57      9.57 o
   2  10  16        0.00       -2.08      4.20 o
   3  10  16        0.04       -0.96      4.07 o
   4  10  16        0.29       -3.28      6.87 o
   2  -1  17        1.45       -0.15      6.23 o
   3  -1  17        0.01       -2.44      6.88 o
   4  -1  17        0.39       -5.93     12.66 o
   1   0  17        0.82        3.09     10.22 o
   2   0  17        2.37        4.89      6.48 o
   3   0  17        0.51       -6.88      6.88 o
   4   0  17        4.49        0.70     10.87 o
   5   0  17        0.12       -0.35      4.79 o
   0   1  17        0.00        3.60      3.02 o
   1   1  17        0.52        4.42      4.16 o
   2   1  17        0.36       15.13      7.70 o
   3   1  17        0.01       -2.00      4.37 o
   4   1  17        0.21        0.46      7.53 o
   5   1  17        0.10        1.65      5.90 o
   6   1  17        0.68        3.74      5.41 o
   0   2  17        6.64        6.70      4.74 o
   1   2  17        0.65        4.29      4.29 o
   2   2  17        0.62        0.06      3.76 o
   3   2  17        3.54       22.26      4.94 o
   4   2  17       19.51       18.81      5.27 o
   5   2  17        3.45        9.45      8.74 o
   6   2  17        1.22       10.89      5.65 o
   7   2  17        3.19        7.43      5.87 o
  -1   3  17        0.21        2.71      5.58 o
   0   3  17        0.00        0.99      2.93 o
   1   3  17        0.27        4.33      2.57 o
   2   3  17        5.28        7.03      4.15 o
   3   3  17        0.97        4.81     17.27 o
   4   3  17       13.13       23.06     14.28 o
   5   3  17        4.50        1.25      5.74 o
   6   3  17        0.27        3.20      6.13 o
   7   3  17        1.12        6.89      5.82 o
  -1   4  17        1.91        1.84      4.23 o
   0   4  17        1.56       -0.61      2.62 o
   1   4  17        1.16       -1.37      4.36 o
   2   4  17        1.34       -0.26     10.09 o
   3   4  17        0.01       14.68      5.73 o
   4   4  17        0.00        2.54      4.41 o
   5   4  17        0.77       -4.62      7.35 o
   6   4  17        0.07        6.91      6.50 o
   7   4  17        1.68        9.18      7.01 o
   0   5  17        0.00       -2.60      2.79 o
   1   5  17        7.40        2.31      4.29 o
   2   5  17        4.50       10.20      4.26 o
   3   5  17        0.00       -7.16     11.89 o
   4   5  17        2.62        9.01      4.85 o
   5   5  17        2.49        8.37      9.22 o
   6   5  17        3.86       10.82      6.90 o
   7   5  17        0.96        6.35      9.61 o
   0   6  17        1.63       -1.38      3.92 o
   1   6  17        1.06        8.13      3.83 o
   2   6  17        0.55       11.35     11.39 o
   3   6  17        8.76       14.06      6.93 o
   4   6  17        7.02       16.15      7.15 o
   5   6  17        3.72       17.34     12.16 o
   6   6  17        2.46        4.97      5.26 o
   7   6  17        2.82       -0.20      6.73 o
   0   7  17        0.04        1.05      4.39 o
   1   7  17        5.17       18.15      4.22 o
   2   7  17       12.56        4.44      7.02 o
   3   7  17        3.85        3.97     13.88 o
   4   7  17       15.37       30.58      7.02 o
   5   7  17       10.06        6.07      5.26 o
   6   7  17        1.04        0.20      4.95 o
   1   8  17        0.54        4.12      4.54 o
   2   8  17        2.10       13.61      4.29 o
   3   8  17        1.57        4.41      4.28 o
   4   8  17        1.45       10.06      5.31 o
   5   8  17        0.92       10.51      6.23 o
   2   2  18        1.58      -11.42     11.42 o
   3   2  18        4.67       12.86     10.14 o
   4   2  18        1.19       -0.65      7.71 o
   2   3  18        3.70       12.30      5.96 o
   3   3  18        1.77       16.40      5.07 o
   4   3  18        0.12        2.29      5.93 o
   5   3  18        0.64       11.74     10.59 o
   2   4  18        0.03        0.59      6.03 o
   3   4  18        0.02       -2.77      5.16 o
   4   4  18        1.67       16.79     11.54 o
   5   4  18        0.30       -5.72      5.72 o
   2   5  18        3.68       13.27      6.08 o
   3   5  18        3.56       -1.69     12.46 o
   4   5  18        0.31       13.18      5.15 o
   5   5  18        1.08        4.81      6.74 o
   3   6  18        6.57       10.87      9.45 o
   4   6  18        1.00       10.47     12.99 o
 
